# Supplementary material for: An improved beetle antennae search path planning algorithm for vehicles
Source: PLoS One. 2022 Sep 15;17(9):e0274646. doi: 10.1371/journal.pone.0274646 (PMC9477319; doi:10.1371/journal.pone.0274646)
Supplement: S1 Dataset — (XLSX) [file pone.0274646.s001.xlsx]

## Sheet: Sheet1
Fig 4b		Fig 5b		Fig 6b		Fig 7b
virtual function/m	objective function/m	virtual function/m	objective function/m	virtual function/m	objective function/m	virtual function/m	objective function/m
375.079	374.169	249.942	305.095	549.033	404.34	749.941	530.411
375.139	373.899	249.882	304.587	549.12	402.236	749.16	531.294
374.781	374.283	248.989	303.822	548.072	403.563	749.065	529.854
373.745	374.961	248.777	303.294	548.163	401.41	748.961	529.793
372.95	374.259	248.235	302.889	547.262	402.487	748.168	530.512
373.291	373.312	247.121	302.85	547.335	400.731	748.09	529.123
373.369	372.707	247.001	302.238	546.801	401.296	747.028	530.137
372.35	373.628	246.903	301.833	546.017	401.239	746.695	528.585
372.443	371.89	246.799	301.689	545.323	400.603	746.606	528.087
372.561	371.587	246.724	300.724	544.983	399.723	746.528	528.014
372.639	371.07	246.606	299.916	543.75	400.501	745.211	529.19
372.719	370.531	246.517	299.483	543.831	398.341	744.496	527.65
372.974	370.512	246.43	298.913	543.291	398.817	743.84	527.077
373.298	370.454	245.435	298.096	542.607	398.641	743.723	526.093
371.94	371.305	244.134	297.787	542.728	397.412	743.64	525.984
371.107	370.294	242.699	297.275	541.814	398.237	743.556	525.933
371.219	368.694	241.316	296.56	541.903	396.647	743.384	525.965
371.324	368.068	241.223	296.129	541.507	396.922	743.135	525.918
369.84	369.073	240.972	294.945	540.827	397.024	742.255	526.3
369.928	366.874	239.495	294.674	539.696	397.009	741.137	525.878
369.065	367.419	239.254	293.792	538.999	395.853	739.677	525.369
368.105	367.138	237.931	293.375	537.786	395.872	739.414	523.309
368.201	365.478	237.777	292.775	537.003	394.679	739.322	522.978
366.69	366.416	236.233	292.302	537.138	393.367	737.749	524.166
365.211	365.692	236.131	291.781	538.778	394.227	737.584	521.879
365.323	363.412	236.037	290.784	7.44839	5.31823	737.491	521.71
364.402	363.948	234.907	289.75	540.001	395.44	736.97	522.018
364.53	362.612	234.792	289.413	538.453	396.018	736.091	521.946
364.67	361.841	234.202	288.449	538.21	393.841	735.835	520.815
364.81	361.104	233.134	288.045	538.327	393.656	735.734	520.516
364.93	360.397	232.505	287.477	537.255	394.544	734.082	521.703
365.038	359.718	231.537	287.042	537.377	393.077	732.42	520.539
365.136	359.133	230.148	286.69	537.453	393.286	732.289	518.15
365.241	358.583	230.039	286.403	5.55334	3.91462	731.027	518.972
365.385	357.817	229.929	285.487	538.844	394.376	730.01	517.887
364.67	358.113	229.758	284.231	538.376	394.468	729.062	517.115
363.294	358.382	228.446	283.526	537.754	394.463	728.225	516.359
363.395	356.312	227.316	282.87	537.477	394.047	727.707	515.521
361.682	357.224	225.86	282.456	536.829	394.358	727.602	514.834
361.804	355.004	225.665	281.795	536.945	393.371	727.49	514.784
360.375	355.763	225.427	281.121	535.997	394.018	726.553	515.391
359.875	354.363	225.23	280.557	534.652	393.712	725.19	515.052
358.315	355.144	224.174	279.791	534.76	391.696	725.074	513.12
358.465	352.8	224.025	279.853	6.47623	4.58123	724.683	513.303
358.615	352.021	223.907	278.684	536.764	394.321	724.571	512.811
358.756	351.253	223.988	278.106	536.894	394.792	722.869	513.99
358.88	350.514	223.88	277.556	535.889	393.66	722.661	511.659
358.982	349.88	222.743	277.534	0.0742714	4.09872	722.534	511.459
357.73	350.518	224.233	278.098	535.309	392.028	721.982	511.763
356.754	349.743	223.147	276.626	537.048	393.279	721.877	511.031
357.03	348.648	222.953	277.157	7.19659	5.10184	721.77	510.994
356.493	348.689	222.061	277.351	540.419	395.711	720.261	512.039
354.809	349.456	221.46	276.817	540.525	395.254	720.129	509.933
354.918	347.103	221.161	276.398	540.244	395.296	718.538	510.981
353.356	347.895	6.36418	4.49552	539.528	395.648	717.326	509.583
352.499	346.694	223.033	278.033	539.168	394.912	715.843	508.928
352.688	345.657	222.925	277.916	537.385	395.895	714.162	508.026
352.811	345.101	222.056	276.522	537.51	393.347	714.03	505.68
352.139	345.268	223.491	276.896	1.13553	4.94682	712.24	506.868
351.407	345.173	222.543	276.114	535.943	392.377	711.677	504.708
351.75	344.572	222.575	276.993	535.206	392.82	711.523	503.985
351.858	343.94	223.878	276.814	0.247171	5.49138	711.393	503.946
351.976	343.2	223.578	275.769	533.764	392.868	710.07	504.806
352.111	342.429	6.08781	4.30335	532.749	392.134	708.929	503.744
350.839	343.049	226.076	276.544	532.237	391.068	708.467	502.437
349.041	342.715	0.829733	4.66267	531.279	391.192	708.36	501.846
349.285	340.673	226.149	277.438	6.04674	4.27521	708.255	501.826
349.407	340.107	225.213	276.719	533.666	393.235	707.174	502.569
348.37	340.562	224.25	276.199	533.863	391.398	707.067	501.057
348.571	339.281	224.048	278.731	533.561	391.45	706.946	501.053
346.845	340.12	222.669	277.746	533.303	391.353	706.833	501.053
346.951	337.803	0.305182	4.18182	531.845	392.323	706.693	501.062
347.108	337	222.797	278.888	531.976	390.223	705.929	501.51
345.29	337.881	222.64	278.286	531.374	390.669	704.111	501.749
344.276	336.576	221.527	277.362	530.965	390.364	703.978	499.194
344.399	335.16	220.587	277.913	531.219	390.064	703.853	499.205
343.008	335.834	220.153	277.388	530.092	390.802	703.721	499.19
341.452	335.258	219.498	276.793	531.293	390.424	703.011	499.621
341.637	333.331	220.806	277.103	531.011	390.304	703.127	498.651
340.228	334.01	219.702	277.318	530.314	390.651	702.949	498.718
340.372	331.867	219.264	277.646	530.455	389.717	702.818	498.61
338.871	332.598	218.151	278.299	530.415	389.762	702.697	498.576
339.2	330.938	217.739	277.707	530.55	389.616	702.424	498.694
339.609	330.817	216.695	277.11	529.015	390.917	702.57	498.411
339.757	330.315	6.32156	4.52872	0.465169	6.36812	701.498	499.161
339.195	330.36	219.151	279.185	528.842	389.464	701.367	497.686
338.284	330.624	218.621	277.686	527.532	390.33	699.765	498.775
336.725	330.688	5.93551	4.21136	527.021	388.835	699.873	496.518
336.084	329.304	221.81	279.797	1.13241	5.56545	699.986	496.506
336.241	328.263	221.703	279.255	525.271	387.35	700.094	496.497
336.366	327.502	220.037	278.165	525.29	389.413	699.196	497.119
334.853	328.235	220.643	279.251	525.477	387.274	699.311	495.872
333.93	327.133	220.352	278.642	524.004	388.376	699.42	495.868
334.173	326.096	220.086	278.04	524.129	386.401	698.976	496.149
333.392	326.333	219.719	277.354	523.293	386.908	697.805	496.409
333.611	325.489	219.617	277.921	5.06947	3.59047	695.971	496.06
333.73	324.741	219.49	277.408	527.792	388.554	696.078	493.483
333.887	324.26	218.925	276.332	525.849	390.154	694.318	494.721
333.995	323.613	5.18994	3.67005	525.276	388.276	694.177	492.258
334.148	322.813	220.531	278.468	524.808	387.898	694.042	492.245
332.469	323.63	220.393	278.135	523.096	388.647	692.54	493.297
330.932	322.75	220.479	277.893	522.096	387.013	692.429	491.19
329.117	322.131	6.77033	4.96935	523.972	386.662	692.541	491.176
327.3	321.269	222.761	280.153	523.499	386.86	691.227	492.099
325.753	320.291	221.186	278.805	523.061	386.742	689.876	491.205
324.21	319.548	219.84	278.021	521.567	387.715	688.258	490.447
322.484	318.894	220.134	278.036	523.631	386.913	687.893	488.393
322.622	316.464	219.2	277.424	523.759	386.737	688.004	487.951
321.922	316.629	219.243	278.393	522.386	387.644	687.865	487.954
322.078	315.484	217.919	277.236	522.514	385.657	687.05	488.509
320.282	316.333	219.642	278.571	521.792	386.369	685.213	488.683
319.57	314.814	218.466	277.752	521.904	385.669	683.388	487.388
318.251	315.082	218.435	277.862	520.922	386.287	681.857	485.905
316.418	314.716	218.184	277.277	519.344	386.382	680.352	484.815
316.534	312.255	218.326	278.427	519.469	386.819	680.237	482.707
316.712	311.805	217.607	277.609	518.464	385.335	678.492	483.927
316.988	311.511	217.7	279.003	0.140429	5.60519	677.766	481.971
315.209	312.35	216.267	278.019	516.194	385.28	676.058	482.189
315.634	310.565	1.07778	4.98016	514.773	384.017	675.338	480.282
315.772	309.769	216.512	280.445	514.249	382.382	675.483	479.308
314.68	310.239	216.405	279.92	514.511	381.896	675.59	479.296
314.797	308.552	216.282	278.876	513.59	382.645	675.72	479.291
314.908	307.83	0.295663	4.86967	511.854	382.846	675.55	479.349
313.299	308.601	217.118	279.562	511.557	380.582	675.392	479.242
313.448	306.256	215.616	280.002	510.386	381.308	675.035	479.436
313.556	305.559	214.035	279.248	1.31048	4.10285	674.918	479.025
313.673	304.819	213.661	278.474	508.553	378.566	675.034	479.021
311.863	305.68	213.622	278.546	507.462	379.259	673.212	480.297
311.97	303.286	5.94025	4.24386	1.0012	4.87925	672.725	478.054
310.846	303.784	213.583	280.324	506	376.971	671.917	477.988
309.343	303.512	212.424	279.265	0.341483	5.48887	670.62	477.796
309.502	301.258	0.39774	4.33797	503.248	377.735	670.23	476.215
309.66	300.447	211.306	280.644	503.356	375.361	669.969	475.88
307.821	301.321	213.002	281.023	503.002	375.426	668.215	476.853
306.025	300.431	212.892	280.339	502.245	375.723	668.322	474.379
306.134	298.021	212.784	279.284	502.428	374.746	668.169	474.414
306.241	297.344	211.457	279.206	501.073	375.628	667.462	474.818
304.931	297.961	212.771	279.393	500.378	374.238	667.599	473.858
305.041	296.096	212.468	278.366	500.488	373.242	667.405	473.931
303.864	296.629	6.26797	4.49616	500.595	372.98	667.562	473.784
304.044	295.127	212.756	280.361	499.566	373.625	666.196	474.74
304.198	294.324	212.623	279.868	498.02	373.35	666.035	472.873
302.377	295.194	212.612	280.079	496.279	372.461	665.716	472.961
301.152	294.023	212.47	279.19	495.242	370.835	665.363	472.813
300.608	292.916	212.067	278.196	493.456	370.7	665.515	472.405
299.639	293.263	211.609	277.61	493.618	368.222	665.661	472.398
299.746	291.825	5.28458	3.7445	493.737	368.001	665.771	472.382
299.881	291.291	214.574	279.544	493.436	368.015	663.931	473.67
300.209	291.071	5.80783	4.17206	492.898	368.227	662.331	472.216
300.513	290.823	215.949	279.845	493.006	367.491	661.162	470.788
298.754	291.668	214.25	279.213	492.038	368.089	659.695	470.188
297.002	290.821	0.259723	4.13778	490.233	368.072	658.275	469.127
295.25	289.982	214.458	280.214	488.571	366.805	657.99	467.288
295.397	287.514	5.32207	3.77477	488.704	364.329	656.527	468.013
295.507	286.883	217.746	281.043	488.387	364.358	655.117	466.953
293.717	287.736	217.626	280.338	488.59	364.204	655.24	464.964
293.899	285.599	216.093	278.942	487.824	364.639	653.939	465.873
294.008	284.904	215.985	278.513	487.946	363.475	654.049	464.04
294.115	284.247	215.294	279.171	486.383	364.5	653.038	464.74
292.853	284.838	215.185	279.11	486.524	362.15	651.2	464.626
291.299	284.409	215.887	278.439	485.693	362.64	649.913	462.954
289.909	283.573	214.649	278.959	484.828	362.178	649.71	461.237
288.948	282.628	214.332	278.382	483.18	362.225	649.512	461.15
289.057	281.223	213.531	278.569	483.327	359.897	648.529	461.675
287.408	282.014	212.785	278.06	481.536	361.068	647.096	461.321
287.532	279.861	211.575	278.499	481.654	358.44	646.974	459.322
287.661	279.311	0.36614	3.11515	481.352	358.457	646.07	459.931
287.769	278.66	211.793	281.41	479.593	359.574	644.865	459.53
285.938	279.533	211.033	280.75	477.847	358.415	643.185	459.028
285.289	277.912	210.919	280.761	477.503	356.188	641.352	457.957
285.397	276.98	209.254	280.641	475.822	357.174	640.94	455.643
285.505	276.303	207.904	279.671	475.437	355.07	640.394	455.5
285.658	275.504	207.663	279.181	474.741	355.254	638.928	455.826
285.121	275.521	6.02792	4.26411	474.999	354.469	637.346	454.882
285.275	274.689	210.132	280.562	475.133	354.166	636.106	453.533
285.412	273.917	210.589	280.292	475.244	353.928	634.354	453.03
284.54	274.236	211.618	280.494	475.355	353.691	633.03	451.505
283.91	273.708	211.492	280.561	475.022	353.741	632.893	449.672
282.423	274.213	5.59747	4.05874	473.938	354.329	632.143	450.148
280.869	273.526	212.817	280.77	474.047	352.681	630.951	449.971
279.669	272.57	7.1448	5.08078	472.426	353.746	630.82	448.318
279.817	270.971	214.595	282.217	472.58	351.32	630.946	448.308
278.853	271.355	214.483	280.936	470.806	352.483	631.054	448.286
277.304	271.335	214.364	279.976	470.295	350.376	630.58	448.578
277.46	269.036	214.228	278.7	468.85	350.888	629.089	449.036
275.652	269.897	214.228	278.877	467.455	349.905	627.531	448.04
275.779	267.618	213.076	278.66	465.669	349.249	627.639	445.838
275.9	266.87	213.958	278.67	465.828	346.613	625.993	446.989
276.176	266.584	213.411	278.132	465.974	346.318	625.763	444.784
276.298	265.839	5.59409	3.96206	464.51	347.279	624.346	445.581
275.377	266.195	217.506	279.72	464.02	345.556	623.655	444.06
275.532	265.003	217.374	278.991	464.174	345.004	623.765	443.114
273.781	265.85	216.048	277.994	463.321	345.514	623.882	443.086
275.699	264.368	216.434	277.868	462.052	345.32	622.903	443.761
275.807	263.683	7.21595	5.15109	460.292	344.823	621.66	443.278
274.347	264.396	219.789	280.116	460.43	342.339	620.686	442.217
6.56311	4.64566	219.353	279.108	459.266	343.087	620.797	440.849
278.759	264.653	219.245	278.948	459.389	341.305	619.815	441.526
277.145	265.451	219.271	279.248	457.701	342.415	619.425	440.399
275.399	265.387	219.162	277.996	456.03	341.294	619.535	439.929
275.509	263.175	218.944	276.909	454.227	340.279	619.374	439.969
0.268842	5.18158	5.14266	3.65165	453.938	337.923	619.227	439.915
273.909	264.95	220.662	278.488	452.731	338.694	617.387	441.153
0.00522705	5.57553	6.11014	4.33831	452.858	336.845	617.512	438.557
273.257	263.836	222.342	278.627	451.051	338.027	616.636	439.155
273.573	263.605	220.977	277.617	451.209	335.366	615.381	438.834
272.615	263.989	221.39	277.675	449.746	336.327	614.19	437.913
272.443	264.157	6.5755	4.85642	449.887	334.114	0.381611	2.73621
5.36421	3.80477	223.484	279.696	448.41	335.085	613.73	437.626
275.946	265.267	222.602	278.885	446.702	334.266	613.194	436.041
276.4	265.201	221.591	278.383	445.744	332.614	611.881	436.272
276.527	264.451	222.533	278.657	444.627	332.143	0.0482558	4.63629
275.725	264.715	222.398	278.699	443.068	331.74	612.7	434.758
275.848	263.447	221.477	278.03	443.184	329.41	611.122	435.864
6.91421	4.94315	221.796	278.464	441.845	330.285	611.257	433.646
0.515822	6.18334	221.801	279.326	440.89	329.126	609.849	434.632
277.6	264.523	220.394	277.762	439.051	329.147	608.507	433.599
276.68	264.884	221.885	278.038	439.16	326.474	606.982	432.79
276.689	264.152	220.503	277.934	439.363	326.386	605.223	431.884
276.822	263.626	220.338	277.346	439.471	326.144	603.804	430.414
275.491	264.27	5.9994	4.25535	439.625	325.858	602.054	429.653
274.657	263.276	223.419	279.308	437.785	327.066	600.651	428.184
3.55437	2.51341	221.786	278.019	436.6	325.418	598.81	427.508
278.845	264.894	221.032	277.082	435.005	324.937	0.0633191	3.37776
277.113	265.745	7.02457	5.02505	433.716	323.675	599.504	425.319
277.223	263.353	224.381	279.266	432.122	323.043	598.337	426.095
279.435	264.123	224.238	279.219	431.538	321.229	596.499	425.754
277.91	265.571	223.572	277.544	430.182	321.547	594.818	424.359
276.406	264.979	222.518	277.049	428.637	320.787	593.66	422.809
276.531	262.949	223.315	277.134	428.792	318.462	0.747793	1.58789
276.614	265.158	222.687	276.617	428.902	318.196	595.151	422.69
276.805	263.398	223.741	276.995	427.124	319.365	595.065	422.374
275.62	263.95	222.462	276.751	426.448	317.394	594.788	422.456
275.815	262.45	222.978	278.756	426.591	316.377	594.575	421.897
275.871	262.864	222.842	278.755	424.946	317.461	593.165	422.695
6.30019	4.72178	221.294	277.289	423.289	316.384	592.983	420.787
277.827	265.428	0.805506	4.56641	423.396	313.957	592.042	421.301
276.061	265.548	222.217	278.048	421.94	314.916	591.869	420.736
275.342	264.02	221.876	277.54	420.129	314.187	591.864	419.847
275.689	263.447	6.74013	4.76665	418.9	312.608	591.604	419.893
275.807	262.874	225.953	279.272	419.058	310.724	590.774	420.372
276.179	263.77	225.828	278.855	417.446	311.787	590.613	419.071
276.524	262.956	225.719	277.665	416.069	310.567	589.004	419.865
4.68438	3.31355	224.449	276.5	415.274	309.223	587.183	418.882
278.988	264.424	224.749	277.55	413.498	309.461	586.594	416.721
7.22826	5.17013	224.759	278.334	413.161	307.187	0.19311	4.0209
279.729	265.169	224.646	277.145	413.271	306.804	586.858	416.11
278.731	264.419	224.251	276.026	412.087	307.569	585.315	417.146
279.013	263.305	224.297	276.874	411.712	306.135	583.649	416.268
280.705	264.367	4.90345	3.47449	410.242	306.912	0.591243	4.48611
6.3029	4.45738	228.217	278.118	409.241	305.607	584.522	414.619
283.214	264.771	226.711	276.64	407.603	305.432	584.414	414.297
7.14695	5.09834	226.241	276.753	407.068	303.52	582.855	415.379
283.422	265.881	226.872	277.105	405.831	303.841	582.166	413.656
284.128	265.293	5.12981	3.63699	405.984	301.941	580.61	413.818
284.099	264.704	230.345	278.5	406.121	301.763	0.210369	3.30712
282.896	265.283	228.892	277.374	406.235	301.488	579.121	413.041
0.481354	6.2013	228.784	276.917	404.692	302.505	1.16213	4.82613
282.058	265.617	7.25468	5.17073	403.145	301.491	580.725	411.741
280.778	266.082	230.585	277.699	402.701	299.614	580.692	411.617
280.896	264.129	230.43	277.321	402.089	299.605	580.551	411.569
282.845	264.427	230.316	276.069	402.247	298.693	579.787	412.008
282.281	264.49	230.202	274.959	401.35	299.239	579.624	411.024
282.322	264.712	3.9549	2.85892	401.472	297.948	580.013	413.197
5.77061	4.09266	232.009	277.235	401.626	297.662	579.999	411.27
285.73	266.018	230.868	276.405	399.823	298.847	578.792	412.01
285.848	265.464	230.895	276.85	399.46	296.563	579.76	411.872
285.986	264.973	231.991	276.633	399.568	296.156	6.06378	4.42423
286.102	264.415	231.875	276.407	398.133	297.101	579.993	413.655
286.34	264.109	5.10915	3.61272	396.324	296.4	579.823	411.155
285.463	265.032	232.31	276.746	396.482	293.74	579.317	411.354
5.6644	4.02105	7.25129	5.17547	396.187	293.76	579.32	410.716
288.005	266.684	234.159	277.935	394.379	294.909	5.21587	3.69319
288.117	265.225	232.538	276.883	394.54	292.398	581.317	413.062
286.796	265.888	231.371	275.962	393.528	293.035	581.384	412.334
288.848	265.168	231.252	275.608	393.653	291.486	579.789	413.06
287.126	266.05	231.006	274.63	391.983	292.589	579.671	410.844
287.244	263.747	7.05285	5.00844	392.139	290.106	579.276	411.043
286.507	264.554	233.957	276.626	392.254	289.846	579.153	410.578
287.338	265.356	232.893	275.018	392.371	289.649	577.875	411.425
287.459	264.333	232.78	274.724	392.491	289.462	577.729	409.678
286.866	264.435	232.668	274.017	392.6	289.223	578.809	410.817
5.44247	3.85984	234.071	274.786	392.708	289.013	3.06355	2.19282
290.23	265.383	233.485	273.433	392.941	288.981	580.699	412.985
289.546	265.572	232.752	273.937	393.064	288.739	580.895	413.937
287.84	266.07	6.05985	4.29147	393.204	288.497	579.964	412.654
289.369	264.451	6.35544	4.49553	391.427	289.682	579.379	411.492
5.76473	4.07706	236.434	277.23	389.587	288.537	579.528	413.274
289.984	266.483	236.324	276.579	388.881	286.495	578.185	411.691
6.93191	4.90294	5.37984	3.81656	389.04	285.443	0.000520594	4.59239
5.62043	3.98607	238.544	277.083	389.198	285.206	578.39	410.49
294.741	267.15	238.416	276.784	387.598	286.278	576.646	411.098
294.02	267.195	238.307	275.603	385.898	285.271	576.062	409.036
292.438	267.563	238.149	275.007	384.628	283.841	575.925	408.298
290.978	266.673	239.52	274.361	384.206	282.32	574.723	409.064
0.330645	5.18774	5.1181	3.62506	382.721	282.989	0.87786	5.11493
290.11	264.978	241.862	274.609	380.924	282.202	574.89	409.62
290.269	264.546	240.664	274.116	381.083	279.569	574.906	407.367
290.424	264.111	240.526	273.931	381.202	279.401	574.764	407.372
5.07261	3.59044	240.419	272.753	381.356	279.169	574.436	407.474
5.03101	3.56454	239.276	271.563	379.938	280.117	573.368	407.829
295.233	265.54	238.979	270.97	380.063	277.996	572.739	406.762
0.522193	6.2972	6.99115	4.9478	380.221	277.774	572.751	406.06
295.077	266.25	6.9346	4.92939	379.293	278.364	572.759	405.86
294.502	266.346	244.645	274.528	379.412	276.972	572.365	406.071
294.652	265.442	243.907	273.568	379.521	276.773	571.356	406.542
294.792	264.983	243.739	273.194	377.811	277.924	571.791	406.995
293.855	265.396	245.351	273.7	377.534	275.661	570.603	406.109
7.37694	5.23846	245.238	272.442	376.715	276.093	568.876	405.522
295.723	265.355	6.14748	4.36025	375.554	275.85	568.168	403.423
294.642	265.877	246.441	273.299	374.007	275.355	567.714	402.75
293.437	265.441	245.978	272.007	373.376	273.627	566.695	402.872
4.13871	2.93623	245.821	271.98	373.531	272.707	566.703	403.981
300.506	267.539	245.705	270.783	372.34	273.497	566.969	403.831
300.613	266.958	244.987	269.444	371.407	272.513	567.12	401.769
299.336	267.623	244.866	269.139	371.516	271.124	565.754	402.609
299.454	265.785	244.708	268.304	371.101	271.29	564.038	401.896
5.73591	4.06994	5.13988	3.63504	371.211	270.758	565.508	400.643
302.866	266.827	246.184	270.09	371.366	270.663	564.038	401.537
301.8	267.352	245.686	269.284	369.698	271.786	563.989	399.578
300.561	266.947	245.577	269.017	367.866	270.769	562.257	400.63
300.094	265.661	245.461	268.318	366.301	269.364	562.271	400.715
299.468	265.817	6.82544	4.82672	366.408	267.071	560.675	399.325
298.672	265.809	249.369	269.436	365.045	267.987	0.00876185	3.95695
297.709	265.636	249.161	268.863	363.925	266.895	559.487	398.588
5.66452	4.26374	249.028	268.569	364.047	265.276	558.06	397.166
300.147	268.452	5.91054	4.18091	364.232	265.219	0.528815	1.24512
300.444	266.564	250.997	268.788	362.432	266.431	559.8	396.72
298.457	268.219	250.873	268.052	361.753	264.404	558.434	397.288
297.409	266.788	250.739	266.868	361.87	263.464	558.032	395.625
299.362	266.484	250.141	265.956	360.533	264.362	556.308	396.319
299.481	265.84	6.57935	4.715	360.69	262.478	558.059	395.147
298.14	266.546	5.55332	3.93128	359.153	263.516	557.025	395.89
299.762	265.922	253.145	269.823	358.382	261.911	555.462	395.388
298.862	266.315	253.038	269.027	356.563	262.194	0.646621	5.09681
298.251	265.671	251.844	268.019	356.685	259.547	556.761	394.175
298.383	264.922	250.555	267.409	356.815	259.426	555.835	394.73
299.168	266.321	252.125	267.769	355.054	260.615	0.353163	3.79569
4.59481	3.35217	251.344	266.61	353.943	258.972	555.878	393.633
302.86	266.059	250.96	266.072	354.074	257.384	554.977	394.038
5.29243	3.79107	250.396	266.533	353.563	257.643	554.397	393.176
303.829	266.347	250.188	266.086	353.67	256.949	554.237	392.466
302.108	267.701	251.107	266.402	352.236	257.919	552.689	393.399
303.443	266.97	4.7799	3.45085	352.364	255.79	552.093	391.626
302.808	267.597	254.04	267.439	350.524	257.032	550.346	392.044
300.968	268.489	253.796	266.528	350.074	254.756	0.554161	4.45311
299.47	267.341	253.688	266.114	349.679	254.501	550.381	391.083
299.814	265.603	6.21754	4.4265	349.878	254.152	549.818	389.939
300.274	265.597	254.082	266.719	348.287	255.23	548.307	390.24
300.437	265.203	253.825	265.901	346.612	254.207	0.661238	5.00051
5.97236	4.2387	4.06868	2.88674	346.724	251.791	548.319	390.001
302.848	267.226	255.857	266.578	346.441	251.845	548.207	388.367
302.042	267.464	6.33228	4.47906	346.585	251.55	546.813	388.909
302.149	266.52	256.499	267.917	345.358	252.373	546.966	387.101
300.768	267.804	256.38	266.9	344.066	251.596	545.329	388.34
299.184	267.329	256.271	265.863	344.218	249.673	543.681	386.971
299.327	265.197	256.125	265.26	343.108	250.411	543.574	384.689
0.312598	5.18428	255.971	264.283	343.218	248.789	542.92	385.059
297.414	267.186	1.10148	0.77978	342.499	249.225	541.896	384.874
0.654156	4.52624	262.335	267.031	341.001	249.369	540.71	384.273
297.439	266.494	262.179	266.635	340.747	247.368	540.587	382.648
295.996	267.06	262.064	265.5	340.858	247.164	539.216	383.529
297.018	266.608	260.855	264.419	340.287	247.478	537.44	382.849
297.165	265.548	260.089	263.629	338.477	248.074	535.954	381.394
296.132	266.039	260.533	264.205	338.605	245.445	535.838	379.336
296.135	265.327	259.922	263.291	337.146	246.435	535.282	379.644
295.644	265.344	261.08	263.562	337.255	244.311	535.172	378.926
294.57	265.829	5.65416	4.01257	335.992	245.163	535.043	378.896
7.07905	5.00986	264.327	264.89	334.608	244.397	533.395	379.991
295.616	266.584	263.052	264.075	334.722	242.389	531.927	378.704
295.738	265.164	262.048	263.277	333.482	243.225	531.809	376.663
296.103	265.042	263.682	263.735	332.791	241.97	530.325	377.661
296.104	265.093	262.695	262.873	331.021	242.34	528.736	376.692
294.998	265.635	6.24116	4.45318	331.138	239.767	528.58	374.497
295.08	264.959	262.678	264.155	329.324	240.997	526.753	375.704
5.69667	4.0377	262.564	263.146	329.432	238.384	526.643	373.151
296.742	267.195	261.468	262.055	328.875	238.69	525.55	373.892
296.109	265.98	261.314	261.438	327.715	238.857	524.471	373.12
296.324	265.35	261.194	260.836	325.879	238.546	523.168	372.526
294.947	266.07	260.879	259.96	324.483	237.004	521.413	371.931
296.198	265.353	7.18024	5.14941	323.376	235.849	521.303	369.473
294.859	266.05	263.57	262.97	322.059	235.265	520.804	369.787
294.189	265.287	263.444	262.766	322.183	233.37	520.69	369.142
294.293	265.383	263.323	261.661	322.327	233.199	519.129	370.234
293.604	265.586	263.115	260.837	322.438	233.067	517.791	368.981
292.751	265.524	262.98	260.55	322.614	233.028	517.424	367.327
292.134	264.973	263.018	260.467	320.836	234.239	517.312	366.892
0.164378	5.22576	262.78	259.415	320.952	231.702	515.755	367.973
290.501	266.197	6.19903	4.48486	319.568	232.644	514.55	366.632
288.967	265.766	265.557	261.636	319.048	231.041	513.009	366.029
7.06002	5.00584	265.448	260.562	317.565	231.491	512.181	364.435
292.843	267.434	3.13878	2.2822	316.36	230.283	511.906	363.446
291.532	266.338	266.949	261.986	314.53	229.901	512.013	363.149
290.472	265.5	265.406	261.318	313.254	228.279	510.666	364.092
6.63724	4.72308	265.391	261.213	313.405	226.39	510.512	362.216
294.388	267.219	265.219	260.259	311.919	227.403	509.208	363.113
292.88	266.797	265.064	259.966	310.586	226.282	508.796	361.539
294.849	265.479	264.663	258.565	309.648	225.085	507.07	362.248
294.962	264.937	6.15579	4.35893	309.043	224.207	506.85	359.927
293.738	265.558	267.413	260.752	309.173	223.414	506.73	359.741
294.239	266.369	267.305	259.951	309.306	223.256	504.922	360.997
294.347	265.578	4.8143	3.41087	309.416	223.111	505.037	358.449
294.458	265.024	269.823	261.695	309.557	222.966	505.145	358.432
293.105	265.726	268.482	260.822	308.892	223.37	504.055	359.19
294.729	264.637	268.71	261.209	307.239	223.694	503.649	357.92
293.383	265.82	268.575	260.368	307.346	221.301	502.843	357.979
293.829	265.646	268.458	259.396	307.478	221.164	502.279	357.248
292.656	266.053	269.254	258.979	307.151	221.288	502.387	356.504
292.668	265	269.126	258.79	307.302	220.912	501.582	357.052
294.244	265.136	6.80296	4.86477	307.462	220.878	501	356.335
294.417	264.744	269.381	259.653	305.863	221.977	501.151	355.575
293.554	265.585	269.226	258.849	304.023	221.04	500.652	355.893
293.724	264.663	269.114	257.76	304.181	218.399	498.832	356.531
292.457	265.309	268.96	257.072	302.399	219.623	498.939	353.974
291.653	264.322	3.51119	2.5881	302.534	217.117	497.492	354.988
0.203612	4.74797	272.825	258.814	300.748	218.345	497.337	352.965
293.045	264.852	272.641	258.18	300.143	216.253	496.632	353.432
292.289	265.113	272.27	257.513	299.359	216.032	496.751	352.47
5.57073	4.25057	271.33	257.044	298.992	215.187	496.513	352.583
294.014	267.811	270.304	256.456	299.164	214.842	495.195	353.28
292.531	267.064	270.194	255.974	297.497	215.988	493.371	352.714
292.654	265.008	270.448	256.007	297.655	213.581	493.48	350.153
0.93455	5.47901	271.84	256.054	297.798	213.537	493.326	350.156
289.853	265.442	2.67787	1.89893	296.36	214.527	492.174	350.956
5.38209	3.89194	274.952	258.235	296.471	212.461	491.667	349.675
293.71	266.027	273.823	257.111	296.58	212.373	491.515	349.064
292.785	266.426	273.444	256.285	295.432	213.157	491.636	348.979
291.099	266.506	273.31	256.087	294.595	212.141	489.899	350.194
292.664	264.852	272.176	255.015	294.703	210.945	488.216	348.941
292.665	264.846	5.81909	4.13078	294.501	210.973	488.327	346.578
291.802	265.196	277.156	257.499	293.628	211.496	488.117	346.665
292.18	264.383	277.002	256.604	293.23	210.541	487.38	346.989
291.624	264.459	275.665	255.559	292.97	210.22	487.52	345.986
290.957	264.488	274.836	254.589	293.108	209.962	486.106	346.976
290.306	264.727	274.004	253.999	293.22	209.862	486.254	344.994
290.542	264.323	273.166	253.41	291.411	211.11	484.426	346.274
289.594	265.34	274.274	253.653	291.556	208.522	484.069	343.922
289.717	264.256	273.149	253.274	289.94	209.64	482.909	344.316
289.706	264.304	4.65441	3.29755	288.823	208.167	481.935	343.372
5.97076	4.23745	276.293	255.3	288.949	206.55	481.043	342.64
292.859	266.053	275.349	254.355	287.133	207.805	479.987	342.148
291.481	266.762	275.224	253.763	285.741	206.257	478.735	341.557
289.886	266.173	275.656	254.076	284.239	205.374	478.494	339.922
0.453769	6.33439	274.767	253.275	284.395	203.214	478.629	339.687
289.589	265.998	5.42721	3.8456	284.553	203.209	478.743	339.685
289.725	265.514	277.565	255.838	284.663	203.133	478.391	339.888
288.924	265.804	277.457	254.429	283.608	203.853	476.668	340.689
289.038	264.557	277.326	253.79	281.942	203.568	476.241	338.537
287.74	265.211	276.013	252.875	282.052	201.199	476.075	338.064
286.799	264.307	275.385	251.871	280.328	202.395	475.952	337.974
0.811065	5.58543	275.257	251.415	278.638	201.176	476.075	337.945
285.706	265.002	275	250.684	277.581	199.552	475.832	338.058
0.0930638	4.62441	274.887	250.361	275.868	199.297	475.944	337.826
285.159	264.475	4.85149	3.43259	275.092	197.43	476.076	337.814
285.596	264.412	277.593	252.294	274.367	196.881	475.774	337.977
284.55	265.52	5.80766	4.12334	273.069	196.837	475.882	337.636
284.657	264.175	279.903	253.2	271.933	195.823	475.488	337.873
5.79875	4.11462	279.761	252.693	271.516	194.49	475.6	337.385
288.035	265.337	279.654	251.707	270.029	195.072	473.855	338.608
288.264	265.019	277.91	251.285	269.769	193.103	472.018	337.448
288.453	264.64	277.752	250.11	268.412	193.864	470.285	336.092
288.563	264.059	277.186	248.874	266.773	193.124	469.902	333.891
6.66938	4.80012	277.078	248.524	266.915	190.77	468.061	334.724
289.614	264.926	276.945	247.897	267.035	190.719	468.169	332.134
5.8349	4.12618	278.089	247.611	267.15	190.641	466.956	332.981
293.907	265.895	5.38327	3.89094	265.47	191.806	465.352	332.412
294.055	265.45	279.31	248.584	263.629	190.75	463.989	331.118
292.738	266.127	277.976	248.315	262.618	188.888	463.318	329.659
7.18126	5.08826	277.867	247.442	261.144	188.536	463.426	328.753
7.16035	5.12974	6.27014	4.4359	260.619	186.806	461.689	329.969
296.836	265.039	281.641	249.274	258.788	187.447	460.905	328.07
295.255	266.483	281.035	248.166	258.895	184.838	459.884	327.71
0.495742	5.45509	280.899	247.891	257.224	185.996	459.727	326.301
0.566795	4.61711	280.062	246.867	256.387	184.236	457.889	327.58
292.995	264.789	279.17	246.281	256.504	183.074	456.515	325.97
0.48428	6.09097	280.627	246.667	254.91	184.18	454.981	325.123
292.828	265.439	5.09544	3.61237	255.03	181.894	455.092	322.967
292.939	264.876	284.094	248.476	255.162	181.83	454.664	323.229
4.62233	3.43425	283.986	247.801	253.322	183.108	453.131	323.78
296.671	265.322	283.374	246.976	253.479	180.506	452.939	321.704
295.917	265.588	282.983	246.4	251.849	181.641	452.085	322.146
1.85977	6.0342	282.171	245.966	250.479	180.323	451.229	321.565
297.129	266.009	282.024	245.343	250.593	178.385	449.494	321.61
295.704	266.759	281.865	245.036	249.685	179.002	447.654	320.469
295.714	265.243	281.039	243.956	248.039	178.915	446.043	319.025
295.851	264.782	279.637	243.603	246.385	177.775	444.469	317.872
296.118	264.54	278.596	242.574	246.541	175.431	442.67	316.928
3.4714	3.58223	278.487	241.912	244.829	176.624	442.33	314.602
297.075	267.676	5.76533	4.09215	243.256	175.335	441.096	315.087
297.367	266.165	282.611	244.354	241.817	174.143	439.508	314.478
296.184	266.761	282.504	243.651	241.521	172.279	439.374	312.267
296.468	265.35	281.765	242.898	239.84	173.173	437.781	313.365
296.599	264.876	280.217	242.686	239.193	171.25	435.956	312.411
296.75	264.45	279.345	241.417	239.317	170.361	0.193326	4.47887
3.66746	3.01351	5.45436	3.87023	238.762	170.709	434.398	310.043
298.304	267.069	284.689	244.267	238.88	169.963	0.0501177	5.62599
296.511	267.622	282.947	243.893	238.99	169.92	432.586	309.33
298.386	266.157	282.05	242.378	239.121	169.889	431.446	308.644
298.495	265.601	280.906	241.848	238.926	169.955	0.294807	4.68576
297.805	265.814	279.736	241.125	237.546	170.789	429.344	307.52
5.15294	3.65318	279.611	240.227	237.276	168.99	427.703	306.903
301.13	266.615	279.498	239.66	237.112	168.771	426.13	305.713
301.101	266.751	279.344	239.247	237.221	168.671	425.959	303.548
301.403	266.564	279.219	238.207	236.359	169.255	424.574	304.462
7.23826	5.14189	279.056	237.585	234.705	169.241	423.235	303.466
301.781	267.898	5.27717	3.74047	233.799	167.548	421.518	302.802
302.203	266.149	281.767	238.899	233.62	166.359	421.294	300.485
300.608	267.601	279.941	239.032	232.832	166.802	421.405	300.283
299.559	266.563	280.991	238.498	232.211	166.148	421.239	300.301
0.271012	5.46478	279.334	238.331	230.411	166.604	421.058	300.297
299.38	265.821	279.227	236.929	229.19	164.947	421.195	300.176
298.847	265.887	279.095	236.193	229.346	163.214	421.304	300.127
298.086	266.032	278.851	235.572	229.495	163.18	421.412	300.079
298.53	265.453	280.369	236.157	229.269	163.268	419.519	301.374
298.666	264.997	278.892	236.063	229.42	163.066	417.68	300.169
297.786	265.769	278.285	234.764	227.842	164.168	416.236	298.62
297.933	264.79	277.669	234.223	226.019	163.234	415.252	297.282
6.06763	4.30118	277.538	233.871	224.179	161.976	413.737	296.994
300.878	266.365	6.03469	4.27723	224.032	159.426	413.564	294.911
301.203	266.206	280.631	235.421	223.422	159.791	411.785	296.102
303.184	266.493	280.275	234.53	221.786	160.149	410.032	294.849
5.74072	4.07113	279.144	234.276	220.51	158.753	409.421	292.8
305.257	268.663	278.977	233.318	219.562	157.629	407.581	293.306
303.502	268.596	279.072	234.407	218.898	156.767	408.866	292.196
302.19	267.404	7.14191	5.11856	217.649	156.772	407.151	292.896
303.636	266.785	280.412	234.789	216.938	155.506	407.271	290.445
302.357	267.46	279.16	234.494	216.383	154.92	408.242	292.128
302.335	266.135	277.425	233.982	216.493	154.174	406.959	292.214
302.741	267.685	276.724	232.373	216.61	154.147	405.579	291.396
301.641	266.922	276.089	231.784	215.434	154.962	404.437	290.269
300.666	266.28	276.929	231.987	215.541	153.293	404.274	288.704
7.0897	5.06591	275.717	231.759	214.617	153.924	405.724	290.054
302.58	265.709	274.641	230.914	214.291	152.831	405.293	290.018
6.30856	4.47321	274.521	230.188	212.582	153.687	404.692	289.919
304.596	265.884	275.502	230.56	211.144	152.309	404.492	289.21
5.2821	4.00581	274.579	229.97	211.271	150.292	403.899	289.507
305.852	268.782	6.98246	4.98164	210.91	150.488	403.712	288.797
306.074	266.986	275.27	231.18	209.069	151.379	402.039	289.918
304.873	268.17	276.181	230.984	209.225	148.783	402.165	287.513
303.495	267.861	274.882	230.804	209.346	148.748	400.434	288.71
304.545	267.344	276.083	230.541	209.491	148.731	400.155	286.419
7.2568	5.17027	5.07469	3.64598	207.76	149.941	399.757	286.417
304.662	268.552	277.309	231.45	206.938	148.08	398.428	286.927
304.059	266.727	276.48	231.032	207.086	146.953	396.854	286.182
302.497	267.829	276.136	230.3	206.644	147.228	0.550233	3.96964
301.106	267.013	276.004	229.857	206.796	146.681	393.895	284.583
0.860821	5.32524	277.721	230.5	206.638	146.696	0.971509	5.10952
298.012	266.845	277.614	229.96	205.327	147.594	390.68	282.32
298.134	264.907	277.008	229.289	203.916	146.748	390.12	280.43
0.0660663	5.51491	276.874	228.923	202.129	146.025	388.816	280.666
297.948	265.55	276.748	228.036	201.345	144.057	387.448	279.817
298.145	265.21	275.055	228.031	201.462	142.992	385.666	279.161
297.347	265.985	274.808	226.367	200.113	143.935	385.16	276.996
295.961	266.291	275.095	227.148	199.543	142.42	383.81	277.355
296.161	266.476	274.986	226.183	198.046	142.728	1.03096	5.11339
295.422	265.196	274.867	225.59	197.887	140.672	382.181	274.608
294.562	265.046	6.54135	4.71665	197.174	141.074	380.617	275.683
296.339	264.748	275.593	226.783	195.58	141.238	1.0683	4.41396
7.18132	5.08917	275.374	225.81	195.732	138.994	377.289	273.795
296.664	267.357	275.257	225.385	194.008	140.199	0.727581	5.34731
297.786	267.028	274.949	224.767	193.84	137.834	374.745	271.403
297.919	266.107	274.713	224.287	193.994	137.733	0.439052	5.95709
296.472	266.871	274.555	224.065	192.676	138.654	373.655	270.668
296.593	264.841	273.181	223.473	191.767	137.436	373.84	269.63
295.073	266.248	274.499	223.313	190.421	137.129	372.401	270.613
0.1549	5.15545	7.17138	5.13712	190.574	135.242	370.689	269.816
294.41	264.711	275.453	224.535	190.685	135.24	369.266	268.449
295.917	264.984	275.327	223.803	189.767	135.873	369.419	266.359
296.145	264.687	274.12	223.268	189.024	135.11	368.94	266.608
6.83362	4.8472	274.396	223.876	187.784	134.97	369.049	265.988
6.80473	4.8291	274.253	222.565	187.109	133.69	368.705	266.121
298.784	266.917	274.088	221.655	185.31	134.046	368.854	265.713
298.179	265.953	273.2	221.321	184.928	131.754	367.198	266.847
298.928	267.088	273.047	220.747	183.497	132.306	367.364	264.542
297.615	267.42	272.46	219.854	181.829	131.472	366.267	265.279
297.954	266.113	270.772	219.883	181.657	129.187	365.566	264.237
298.197	265.841	270.462	218.171	180.165	130.136	365.31	263.425
298.304	265.269	270.305	217.944	180.309	128.031	365.421	263.206
298.745	265.239	270.178	217.167	179.504	128.577	365.587	263.169
298.027	265.479	268.577	216.913	179.611	127.466	364.808	263.7
297.174	265.355	268.366	215.303	179.454	127.474	364.938	262.962
295.915	265.892	267.111	215.197	179.563	127.449	364.234	263.397
0.426185	5.93295	266.944	214.017	179.367	127.525	363.654	262.862
295.786	265.523	266.831	213.667	178.81	127.735	361.823	263.444
0.274643	5.68539	265.95	213.104	178.17	127.44	361.573	260.991
295.717	266.505	265.071	212.459	178.282	126.572	360.989	261.24
295.9	266.131	264.96	211.702	177.962	126.747	359.148	261.823
296.056	265.42	264.021	211.318	176.618	127.337	358.692	259.544
5.97387	4.22563	263.892	210.618	176.477	125.481	358.8	258.96
298.673	265.923	263.783	209.87	176.333	125.465	357.725	259.679
297.419	266.571	263.617	209.284	174.683	126.588	356.403	259.14
296.109	266.51	264.574	209.717	172.859	125.556	356.065	257.466
0.520625	6.26251	264.449	209.092	173.01	122.984	356.173	257.077
294.062	267.526	264.332	208.461	173.149	122.96	355.098	257.795
294.324	265.417	262.756	208.334	171.857	123.862	354.222	256.926
294.431	264.831	262.626	206.731	171.501	122.261	353.474	256.258
4.19798	2.96983	264.134	207.388	169.917	122.968	353.585	255.204
298.696	266.179	6.67766	4.79081	168.081	122.034	352.891	255.627
297.284	266.924	265.841	208.706	166.502	120.575	353.001	254.634
297.404	264.929	264.285	208.722	166.61	118.343	353.181	254.608
296.298	265.475	263.361	207.333	166.753	118.331	352.975	254.611
296.757	265.674	264.909	207.657	165.464	119.232	351.93	255.303
296.742	264.903	263.22	207.661	165.241	117.529	351.412	254.19
295.809	265.318	263.063	206.072	164.785	117.615	350.801	253.987
295.948	265.785	262.951	205.324	163.81	117.727	349.649	254.05
296.168	264.272	261.316	205.318	162.386	117.38	349.21	252.712
294.896	265.475	259.857	204.115	160.707	116.563	348.267	252.908
0.173892	5.47228	259.128	202.755	160.815	114.19	347.067	252.482
293.798	265.277	258.994	202.052	160.925	114.18	346.789	250.929
292.551	265.63	6.57575	4.67533	161.06	114.18	346.905	250.642
291.947	264.49	260.95	204.704	159.571	115.225	347.053	250.486
293.06	265.426	259.811	203.563	157.73	114.425	345.656	251.438
4.35647	3.08898	259.7	202.541	156.337	112.822	344.229	250.507
296.128	265.969	259.586	201.938	156.218	110.885	343.691	248.856
294.893	266.598	259.427	201.63	156.327	110.85	342.206	249.28
293.846	265.837	258.686	200.95	154.662	112.018	342.338	247.097
293.113	265.091	257.292	200.714	154.347	109.862	342.465	246.945
292.438	264.795	257.183	199.366	152.862	110.546	342.587	246.85
293.957	265.178	5.74118	4.18017	151.428	109.47	340.821	248.058
294.089	264.699	258.553	202.088	149.587	108.75	340.468	245.783
5.15276	3.65315	258.407	200.202	148.539	106.901	340.577	245.382
295.585	267.807	257.411	200.035	1.31527	4.87953	338.737	246.638
295.693	265.533	257.813	200.461	149.258	107.741	338.887	243.987
294.608	266.058	257.704	199.344	149.049	105.864	337.154	245.173
0.879042	5.49547	7.25578	5.16381	147.403	106.816	337.268	242.697
293.056	265.411	6.26862	4.43815	1.14508	4.94265	337.389	242.611
291.599	266.169	262.225	202.424	149.12	105.725	335.836	243.677
7.19639	5.11137	260.671	202.576	147.748	106.66	334.67	242.336
295.504	265.418	259.714	201.182	147.174	105.115	333.356	241.653
295.964	265.401	257.898	201.028	147.574	106.417	332.378	240.507
295.374	265.517	257.197	199.15	145.766	105.819	331.055	240.112
295.486	264.742	257.552	200.092	1.3418	4.79105	331.163	238.178
294.524	265.628	257.445	198.732	147.076	105.043	331.279	238.086
293.585	265.356	258.812	199.22	146.692	104.391	330.895	238.262
293.74	264.102	258.7	198.777	145.355	104.844	330.567	238.038
293.057	264.302	257.036	198.993	143.939	103.96	330.751	237.775
292.186	264.846	256.928	197.219	142.808	102.762	330.13	238.148
293.811	264.632	255.55	197.224	142.144	101.631	329.281	237.954
5.60946	3.98943	255.435	195.878	6.90865	4.88544	329.434	236.805
6.88146	4.92533	254.996	195.309	144.952	104.027	327.832	237.905
296.837	265.355	254.881	194.899	143.649	103.547	327.995	235.673
6.06637	4.29662	254.769	194.322	143.539	101.746	327.797	235.68
299.9	266.501	254.61	194.031	0.305206	3.42629	326.051	236.866
5.77411	4.09844	254.493	193.295	143.59	101.855	324.48	235.55
301.498	269.198	254.334	193.027	143.411	101.753	323.022	234.394
301.624	266.868	254.225	192.359	143.015	101.831	323.129	232.275
301.791	266.483	6.42877	4.54736	142.096	102.12	323.237	232.156
7.10062	5.08532	256.203	193.436	5.52807	3.92336	323.037	232.167
302.206	267.614	255.476	193.235	145.693	103.221	321.966	232.869
5.51553	3.91438	253.97	193.113	145.541	103.199	320.899	232.144
305.987	269.559	253.825	191.59	145.411	103.151	321.057	230.671
305.04	268.428	253.668	191.078	144.875	103.703	321.171	230.549
305.173	266.898	253.514	190.531	143.594	103.465	319.863	231.446
305.299	266.434	252.23	190.359	142.217	102.634	319.586	229.739
303.846	267.796	252.812	190.467	5.12407	3.63221	319.735	229.452
302.694	267.013	254.11	190.477	146.656	103.953	318.235	230.484
0.368316	4.71668	253.67	189.876	145.307	104.815	317.444	228.931
303.617	267.275	253.544	189.463	145.302	102.995	317.579	227.793
303.886	267.05	4.54378	3.21587	143.906	103.882	316.242	228.711
303.997	266.446	255.676	190.607	142.918	102.608	314.824	227.851
304.106	265.914	254.442	190.538	0.423364	4.42675	314.984	225.874
302.971	266.495	254.285	189.32	143.152	101.425	314.744	225.931
4.68282	3.31926	254.047	188.682	6.70605	4.74576	313.686	226.534
308.147	267.667	253.451	188.462	145.101	102.822	313.839	224.997
0.416276	6.00846	254.834	188.864	143.614	103.789	313.95	224.912
308.029	268.402	254.723	188.471	143.272	101.91	312.669	225.792
308.143	267.902	254.594	188.185	144.596	102.484	0.285998	5.76616
306.477	268.812	5.68158	4.01876	143.361	103.28	312.294	223.896
305.429	267.513	256.027	189.364	143.225	101.594	311.894	224.094
305.756	266.331	254.746	189.235	143.198	101.603	311.267	224.083
306.738	267.668	254.638	187.806	143.163	103.375	310.382	223.9
306.919	266.613	254.516	187.495	142.54	101.853	309.274	223.485
5.37532	4.09827	254.338	187.012	142.481	101.727	308.924	222.134
308.009	269.884	254.23	186.707	140.994	101.881	308.434	222.102
306.167	268.943	254.113	186.336	140.068	100.433	308.234	221.576
306.28	266.451	254.585	186.634	0.159286	4.57223	307.607	221.935
308.122	266.868	254.413	186.085	140.755	99.7075	307.739	221.111
307.969	267.418	255.206	186.443	139.6	100.422	308.021	223.089
306.886	267.966	255.096	186.139	141.177	100.238	307.788	221.35
306.996	266.35	7.13541	5.07478	141.23	100.154	307.896	221.15
307.326	268.142	6.9599	4.96932	139.809	100.913	306.798	221.892
306.473	267.625	6.25515	4.4249	139.604	99.0353	305.68	221.165
306.665	266.56	260.04	191.414	138.776	99.4913	0.115761	4.20145
306.664	266.555	259.929	189.86	139.685	99.2009	304.067	220.288
306.889	266.281	258.431	190.206	3.83861	2.92033	303.241	219.344
4.36673	3.09251	258.793	190.401	142.821	101.434	302.526	218.722
308.039	268.605	258.075	188.925	142.627	101.143	301.933	218.179
308.16	267.025	257.966	188.126	140.948	102.28	301.319	217.85
306.886	267.708	258.853	189.394	139.274	100.869	300.211	217.869
0.350563	5.30602	3.99117	2.83418	139.161	98.5695	299.441	216.866
304.782	269.219	263.945	192.044	1.21509	3.82146	299.009	216.103
303.468	268.116	263.823	191.806	140.898	99.8404	0.568803	4.01491
303.672	266.403	263.694	191.466	140.768	99.7275	296.876	215.711
0.688426	4.94454	263.484	191.058	140.328	99.8798	295.489	215.401
302.635	266.179	263.359	190.803	139.401	99.9329	1.39439	4.77444
301.249	266.921	263.212	190.493	138.73	99.2226	293.07	212.671
0.484614	6.07505	263.094	190.09	138.62	100.581	291.233	213.429
301.318	266.453	262.986	189.755	138.466	98.1302	289.415	212.171
300.449	266.824	262.872	189.449	140.327	99.403	289.19	209.713
299.737	266.32	261.088	190.192	139.172	100.063	289.33	209.529
300.05	265.674	260.832	187.97	140.708	99.6652	289.474	209.445
300.048	265.664	260.679	187.718	140.588	99.6039	287.962	210.474
300.338	266.303	260.028	187.556	5.57224	4.01109	287.384	208.741
299.145	266.914	260.103	188.912	141.687	100.823	287.569	208.059
298.083	266.21	259.929	186.852	140.346	101.189	287.301	208.111
297.098	265.636	258.673	187.236	6.23746	4.41734	287.415	207.881
6.80921	4.81543	258.524	185.771	142.951	101.309	286.202	208.92
298.817	266.396	258.83	186.826	142.305	101.623	286.314	207.735
298.098	267.004	258.271	185.795	6.27455	4.45903	286.467	207.556
298.222	266.159	258.157	185.132	143.946	102.042	285.522	208.17
298.408	266.664	259.406	186.062	143.843	102.086	283.697	208.177
296.602	267.612	259.121	185.756	142.828	102.533	282.176	206.74
0.346342	5.70914	2.78189	1.97195	5.74203	4.0766	280.389	205.884
296.55	266.591	263.162	189.085	146.279	103.633	279.122	204.319
296.769	266.278	263.052	188.22	146.024	103.692	279.237	202.435
296.932	265.871	262.376	188.295	144.269	104.625	279.363	202.26
297.039	265.276	260.678	188.468	142.961	103.075	279.108	202.296
295.771	265.931	260.52	186.357	142.815	101.299	277.623	203.234
296.028	265.744	7.15216	5.06445	0.339925	4.11154	275.807	202.447
294.908	266.294	264.186	188.766	141.769	102.25	275.919	199.817
295.05	264.744	264.075	188.556	0.826544	4.52633	274.227	200.966
295.49	264.706	262.25	189.44	143.005	101.361	274.382	198.497
6.22841	4.53163	262.126	187.091	142.702	101.408	274.52	198.333
296.382	266.594	262.002	186.819	141.981	101.645	273.071	199.321
296.557	266.232	261.888	186.641	141.819	100.571	271.74	198.25
294.755	267.173	260.55	187.176	143.32	101.578	270.239	197.465
294.883	264.804	259.388	186.104	142.468	102.263	270.351	195.293
293.681	265.409	257.667	185.666	142.209	101.012	269.392	195.923
293.884	263.859	256.253	184.23	143.653	101.875	269.549	194.51
293.211	264.051	255.832	182.572	142.455	102.542	269.666	194.362
292.297	264.466	255.846	184.314	142.101	101.083	267.852	195.6
292.319	264.769	255.698	182.083	141.162	101.292	268.009	192.984
292.454	264.293	255.541	181.943	3.80173	2.69264	266.81	193.796
6.42249	4.61486	253.716	182.76	145.899	104.63	266.956	192.035
292.572	266.338	252.706	180.894	145.786	103.338	266.057	192.626
4.36539	3.09524	251.668	180.189	144.34	104.296	264.215	192.704
295.699	265.5	250.434	179.579	0.486903	4.34744	263.819	190.37
6.19999	4.46846	250.924	180.023	143.075	103.464	263.459	190.154
296.005	266.411	251.76	179.98	142.903	101.352	262.786	190.268
295.08	265.355	251.196	179.177	142.667	101.431	261.219	190.521
6.18728	4.37509	250.27	178.986	144.274	102.228	259.836	189.321
298.718	265.658	248.587	178.596	6.56617	4.70218	259.954	187.287
297.562	266.24	248.465	176.528	145.712	103.585	259.544	187.48
4.72982	3.35252	247.17	177.124	143.899	104.432	259.651	186.969
301.391	268.102	245.353	176.574	143.775	101.927	259.785	186.897
301.746	267.054	243.563	175.265	143.603	101.922	259.893	186.774
300.828	267.463	242.939	173.19	6.07385	4.30581	259.328	187.103
300.971	265.968	0.269889	4.47992	147.041	106.078	257.49	187.704
302.847	267.447	242.218	172	145.346	105.374	257.611	185.06
301.045	268.406	240.929	172.456	144.924	103.26	256.461	185.84
302.962	266.866	240.713	170.82	144.822	104.795	256.578	184.158
302.251	267.643	238.919	171.708	144.995	102.745	254.737	185.421
302.404	267.014	237.088	170.462	144.996	102.792	253.088	184.029
302.547	266.341	236.865	168.059	143.825	103.504	251.339	182.963
302.675	265.875	236.644	167.863	143.663	101.935	250.109	181.398
302.031	266.055	236.343	167.725	142.628	102.652	250.26	179.603
5.62419	3.98425	236.206	167.398	142.609	101.077	250.038	179.639
7.24235	5.15114	236.097	167.22	142.655	101.076	250.168	179.45
305.231	268.548	234.69	167.997	142.393	101.149	250.277	179.358
305.644	266.746	234.538	166.135	142.136	101.315	250.392	179.284
304.494	267.338	234.378	166.01	140.838	101.498	248.928	180.295
306.4	266.605	232.801	166.866	140.654	99.9614	249.055	178.175
305.388	267.1	231.606	165.481	139.914	100.028	249.166	178.085
306.822	266.331	231.449	163.923	139.112	99.6868	248.532	178.482
306.096	266.593	231.287	163.784	139.324	100.347	248.643	177.622
306.413	266.527	229.793	164.602	138.686	98.9769	248.755	177.543
305.291	267.102	229.645	162.596	139.167	100.236	248.912	177.481
303.733	267.947	227.839	163.662	6.72315	4.7775	247.196	178.673
0.997806	5.39156	226.435	162.1	139.354	100.923	246.032	177.092
302.307	266.254	226.12	160.337	141.051	99.9237	244.413	176.612
301.429	266.635	224.992	160.693	139.636	100.755	243.21	175.193
301.685	265.631	224.883	159.171	139.617	98.929	243.323	173.485
301.673	267.66	224.75	159.116	139.647	98.9267	242.062	174.357
300.117	267.649	224.333	159.251	139.481	98.8659	242.189	172.587
301.375	267.196	224.196	158.753	6.13071	4.41477	241.285	173.198
301.682	266.78	224.006	158.735	140.175	100.511	239.946	172.905
300.662	267.268	222.45	159.617	138.794	100.103	239.618	171.207
300.77	265.697	222.005	157.72	138.572	98.3012	238.186	171.885
300.962	265.356	221.898	157.161	137.638	98.6656	238.319	169.832
5.28119	3.74307	221.783	157.138	0.861845	4.66896	236.931	170.796
303.061	267.855	220.661	157.857	137.417	99.5482	235.104	170.137
302.037	267.68	220.02	156.721	136.856	97.5689	235.234	167.541
302.218	266.336	219.549	156.161	135.983	97.5475	234.987	167.636
301.139	266.871	219.438	155.559	136.853	97.5035	233.275	168.638
7.0676	5.02361	218.655	156.078	5.85662	4.20841	233.048	166.333
301.738	267.546	218.075	155.392	137.697	98.4348	233.155	166.126
301.091	266.497	217.967	154.629	136.306	98.3498	232.158	166.807
299.996	266.684	218.075	154.624	135.582	96.8956	231.985	165.472
299.002	266.066	216.252	155.902	135.379	96.0157	231.17	165.967
301.099	266.001	214.638	154.478	134.562	96.3086	231.313	164.822
299.992	266.554	214.482	152.232	133.622	96.0385	229.934	165.78
300.328	265.305	214.592	152.206	135.042	95.7797	228.475	164.878
298.839	266.589	213.276	153.126	6.48682	4.58729	228.634	162.803
5.97399	4.23707	211.926	152.23	136.878	97.571	228.436	162.856
300.606	267.827	212.036	150.332	137.287	99.103	226.651	163.993
300.007	266.753	211.869	150.394	137.136	97.1996	225.462	162.335
300.115	265.897	210.041	151.554	137.025	97.048	225.573	160.632
300.333	265.595	208.6	150.004	5.04462	3.57498	223.965	161.752
6.99284	4.94635	208.71	147.985	138.27	100.25	222.595	160.465
301.294	267.029	207.517	148.819	138.142	99.9967	221.726	159.146
303.019	266.403	206.896	147.565	137.413	98.3591	219.985	159.186
302.157	266.772	205.59	147.652	136.768	97.6229	219.295	157.214
302.316	265.639	204.43	146.634	135.581	97.5546	218.323	156.979
302.331	265.709	202.634	146.274	134.772	96.448	218.437	155.614
301.735	265.844	202.75	143.75	1.22569	1.74088	217.909	155.938
301.22	265.631	202.6	143.798	138.291	97.9423	218.018	155.246
303.18	266.011	202.165	143.979	0.511649	5.10643	217.833	155.287
303.228	266.354	201.825	143.634	138.345	99.7656	216.017	156.47
5.95318	4.22963	201.98	143.25	138.118	97.9924	214.884	154.728
304.808	266.541	201.816	143.305	136.875	98.543	215.003	153.107
303.515	267.228	200.934	143.805	137.611	98.7771	213.66	154.04
5.06036	3.67278	199.624	143.51	136.052	98.4084	213.163	152.473
305.56	267.99	198.329	142.584	137.56	97.4567	212.164	152.556
305.694	265.871	198.194	140.794	136.724	97.8605	210.327	152.468
305.816	266.281	196.676	141.821	136.617	96.7573	208.872	150.929
3.69678	2.6396	196.83	139.69	136.664	96.7968	209.018	148.853
307.951	269.115	195.005	140.967	136.731	96.9192	209.126	148.803
307.05	268.052	193.85	139.216	135.219	97.7531	208.58	149.145
307.498	267.229	193.966	137.609	135.053	95.735	208.059	148.783
307.491	267.244	192.18	138.86	134.562	95.8456	208.202	148.099
6.92229	4.92717	192.061	136.368	135.144	97.2716	206.365	149.378
309.593	267.449	192.171	136.348	135.105	95.7469	204.911	147.834
4.804	3.40431	190.581	137.462	4.78458	3.38923	203.868	146.524
313.48	269.303	190.153	135.497	137.392	97.9419	202.137	146.296
311.923	270.166	189.268	135.58	137.285	97.2341	201.803	144.056
310.347	269.314	189.378	134.358	136.515	97.6224	200.917	144.316
6.79317	4.86277	188.613	134.877	138.259	97.954	199.075	144.396
6.85502	4.84742	187.406	134.682	137.129	98.5665	198.924	141.844
314.64	268.497	186.266	133.791	136.982	97.0692	197.102	143.101
313.386	269.179	186.415	132.206	136.724	97.0522	195.649	141.582
314.972	269.006	186.077	132.402	136.045	97.5274	195.294	139.745
313.475	269.84	185.804	132.154	5.83071	5.12961	193.505	140.628
313.631	267.8	184.226	132.977	138.121	97.8221	193.617	138.076
313.831	267.505	182.684	131.847	137.962	97.969	191.936	139.244
314.058	267.251	182.819	129.679	136.394	98.6639	192.077	136.897
313.28	267.998	182.285	130.025	136.155	96.6136	190.663	137.88
4.39172	3.10545	180.444	130.622	135.68	96.6172	189.391	136.796
315.993	270.652	180.551	128.036	134.972	96.6065	189.501	134.973
314.455	269.775	180.668	128.035	7.17243	5.08182	188.361	135.759
313.28	268.683	180.339	128.231	138.789	98.3847	187.665	134.641
312.706	267.561	178.63	129.042	138.671	98.2238	187.82	133.687
313.597	268.335	178.472	126.668	138.28	98.3357	187.007	134.233
312.797	268.287	177.671	127.179	137.841	98.0996	187.146	133.142
312.703	269.902	176.285	127.058	137.14	97.9848	186.984	133.168
6.56547	4.64575	174.942	126.057	138.74	98.2826	187.107	133.073
314.891	268.425	173.265	125.354	4.03337	3.04476	187.264	133.05
315.205	268.285	172.792	123.302	141.938	100.536	186.934	133.229
314.142	269.343	171.082	123.908	140.326	101.529	187.089	132.858
313.617	268.551	169.686	122.493	139.833	99.5928	187.237	132.851
312.675	268.83	168.327	121.49	138.428	99.9067	185.401	134.136
311.619	268.465	167.55	120.117	6.02246	4.2731	183.609	132.821
312.263	268.951	166.926	119.477	140.944	102.179	182.163	131.324
312.46	267.472	166.692	118.761	140.771	99.8017	181.101	130.036
311.366	268.039	166.501	118.627	139.913	100.199	180.979	128.571
311.6	266.657	166.613	118.491	141.624	100.374	179.526	129.58
6.15896	4.36846	166.72	118.459	140.622	100.916	177.882	128.698
316.038	269.091	166.569	118.486	140.339	99.8727	176.715	127.211
314.154	270.679	166.288	118.572	140.232	99.3315	176.504	125.668
314.266	268.255	164.474	119.57	6.09929	4.31931	176.615	125.492
314.257	268.322	162.837	118.186	140.933	101.642	175.033	126.598
313.271	268.811	161.486	116.843	139.432	100.741	173.442	125.498
311.959	269.061	160.279	115.8	138.842	99.032	171.623	124.545
0.540221	4.41449	159.039	114.988	138.494	98.447	171.744	121.999
309.389	268.662	159.15	113.218	0.505793	4.29431	170.243	123.048
308.281	267.589	157.985	114.025	137.627	99.2781	168.402	122.235
308.587	266.285	156.158	113.685	137.297	97.5603	168.557	119.653
308.915	266.152	154.677	112.172	137.332	97.2993	166.719	120.938
308.469	266.152	154.456	110.186	135.659	98.293	165.49	119.226
309.817	267.105	154.588	109.987	0.36162	3.82124	165.606	117.493
6.00452	4.25813	152.746	111.269	135.354	96.5311	164.226	118.459
312.256	268.908	151.212	109.775	135.227	95.8608	162.685	117.608
310.669	269.48	149.378	108.912	135.914	97.7455	160.868	116.719
310.778	267.212	149.49	106.312	135.709	96.2659	161.009	114.175
310.73	267.301	147.701	107.559	134.556	96.7768	159.521	115.219
310.909	267.621	147.81	105.028	133.562	95.8487	158.072	114.148
309.054	269.198	147.659	105.055	133.667	96.3153	156.506	113.215
308.419	267.496	147.397	105.125	133.264	94.8029	156.362	111.027
307.131	267.821	147.551	104.864	133.896	96.0804	156.485	111.009
307.491	267.986	147.704	104.851	5.27771	3.82574	156.369	111.019
306.972	266.724	145.897	106.114	0.493451	3.97253	156.202	111.057
308.613	266.854	146.008	103.57	136.969	97.2139	156.311	110.941
308.832	266.575	145.157	104.154	136.831	97.0073	156.418	110.932
5.34698	3.7949	145	103	136.701	96.8872	156.26	110.983
308.96	268.389	143.695	103.901	136.591	96.7515	156.402	110.887
307.546	268.035	143.478	102.167	135.352	97.6832	156.228	110.956
309.552	267.261	143.144	102.178	135.223	95.8099	156.111	110.835
6.15136	4.37501	142.221	102.453	135.624	97.8696	155.828	110.97
5.93688	4.21295	141.088	101.978	134.802	96.4822	155.475	110.88
314.649	268.911	141.196	100.378	134.643	95.6259	155.585	110.466
313.403	269.587	141.064	100.383	5.37529	3.8423	155.33	110.589
315.333	268.766	139.576	101.418	134.856	97.4833	154.458	110.943
315.556	268.507	138.079	100.387	133.489	96.3346	152.683	110.993
6.89044	4.8755	138.191	98.27	132.179	95.3258	152.48	108.587
316.884	270.138	136.594	99.3849	0.316952	3.6691	150.689	109.696
315.432	270.499	135.247	98.0933	6.25222	4.43235	150.797	107.167
317.469	269.658	135.38	96.218	135.246	95.8893	150.411	107.39
317.577	269.116	133.655	97.4232	135.138	95.7719	148.632	108.188
316.168	269.905	133.773	95.0036	133.73	96.5635	148.766	105.677
316.138	268.373	133.885	94.9837	0.309843	3.05696	148.481	105.82
314.809	269.11	132.708	95.8044	133.083	95.436	148.588	105.511
315.231	267.623	131.095	95.2936	132.179	94.7925	147.781	106.059
314.741	267.68	1.28018	5.23689	131.775	93.8048	146.02	106.195
313.622	268.593	129.166	91.785	131.027	93.7406	146.131	103.71
313.645	267.651	128.742	92.0372	0.0167076	4.89695	146.247	103.699
312.476	268.275	128.598	91.5516	130.953	93.9212	146.093	103.72
7.22516	5.14871	127.127	92.5525	129.632	93.5945	144.285	104.959
314.562	267.825	127.25	90.4863	129.062	92.1393	144.436	102.431
315	267.825	126.845	90.7203	0.218767	2.58514	143.774	102.874
313.893	268.407	126.229	90.6522	128.584	92.3828	143.648	102.008
315.651	267.749	124.723	90.9093	126.947	92.2868	143.801	101.978
5.37666	3.82476	123.631	89.563	126.851	92.2778	143.65	101.995
317.606	268.163	121.806	89.3276	126.24	90.5927	142.203	102.99
316.238	269.923	120.844	87.4476	126.24	89.8691	142.321	100.949
316.395	269.261	119.82	86.8377	125.79	89.8807	140.817	102.003
316.538	268.645	117.993	86.7063	5.82775	4.13406	140.691	99.9156
314.867	270.074	116.642	85.109	127.549	92.4021	139.92	100.405
314.051	268.678	114.808	84.5061	127.593	90.8273	138.913	100.059
313.288	268.28	114.928	81.9267	127.447	90.6377	138.623	98.8169
0.0966652	4.50364	0.397184	5.90588	127.043	90.6244	137.866	99.0309
311.753	268.798	112.927	83.06	125.467	91.6409	136.14	99.2226
311.884	267.272	111.75	81.6226	124.591	89.6794	134.482	97.9709
310.796	267.835	111.863	79.9187	123.993	88.8613	133.157	96.5794
311.085	266.534	111.232	80.3149	6.19113	4.39004	133.265	94.6973
310.492	267.122	111.389	79.5168	124.475	90.5863	133.055	94.7767
311.179	268.825	111.496	79.4557	123.122	89.4194	131.405	95.7744
311.143	268.342	110.032	80.4738	121.77	88.4591	131.519	93.4524
309.358	269.32	109.849	78.4732	120.88	87.1858	131.363	93.4853
308.711	267.561	109.999	78.4062	121.54	87.9932	129.527	94.7056
0.146038	5.51904	108.005	79.7399	121.54	86.8583	128.545	92.8216
0.00828774	5.36642	107.413	77.5658	120.172	87.688	128.66	91.4534
305.275	269.075	106.425	77.5063	121.551	87.2194	126.832	92.7283
303.852	267.872	106.535	76.0848	121.412	86.712	125.815	90.8789
302.58	267.008	106.305	76.1519	120.686	86.8573	125.937	89.4462
4.36083	3.08587	106.43	75.979	120.77	86.5035	125.668	89.5784
304.651	266.643	106.223	76.0276	119.177	87.5417	124.238	90.317
303.484	267.246	105.74	76.214	117.803	86.0455	123.897	88.5051
302.958	266.111	105	76.1422	116.843	84.7943	124.027	88.1371
303.39	265.946	103.537	76.1971	1.28822	3.94704	122.541	89.1754
6.96746	4.97048	102.49	74.887	117.277	86.1677	122.652	87.0703
304.368	266.745	101.452	74.1716	7.1472	5.06433	122.765	87.0563
303.226	266.526	99.6198	74.0306	119.179	85.87	122.608	87.0791
304.586	266.196	99.3438	71.5999	117.735	86.3411	122.083	87.3882
304.775	265.86	99.0719	71.5089	117.442	84.602	121.093	87.4024
6.17452	4.37934	99.1813	71.2331	116.237	84.8602	119.276	87.3069
306.099	268.976	99.322	71.1222	117.429	84.3447	118.048	85.6246
305.042	267.808	99.4745	71.0373	5.91626	4.19464	118.169	83.8884
305.2	266.367	98.7945	71.4408	120.436	86.6101	118.278	83.8743
305.349	265.959	98.9608	70.8012	119.61	86.6127	118.388	83.8751
2.42287	1.71728	97.6509	71.7038	119.462	85.6188	118.279	83.8906
308.489	270.205	0.976445	5.46003	118.838	85.6586	118.394	83.8762
306.68	269.367	94.7736	69.6824	119.386	86.6324	118.254	83.9074
306.839	267.025	93.2993	69.1556	118.095	86.7423	117.84	84.1203
305.493	267.751	93.4534	67.0132	117.309	85.2874	117.597	83.73
304.509	266.772	93.6089	66.919	117.09	84.3835	117.709	83.4808
0.773815	4.86885	91.7699	68.1895	5.67229	4.02698	117.589	83.4984
304.928	266.852	91.877	65.5736	121.948	87.628	116.104	84.5136
305.045	266.356	90.4714	66.548	121.387	87.5539	114.969	83.2233
6.2845	4.47144	0.238387	5.50291	121.016	86.9978	115.117	81.6424
305.835	267.32	89.5537	64.0241	119.817	87.187	113.979	82.4359
305.207	266.551	88.1339	65.006	0.262782	3.98798	114.099	80.8491
0.568692	5.60907	86.2929	64.3136	119.516	87.0167	113.949	80.8827
303.944	268.093	1.32376	5.16266	119.554	85.9863	113.832	80.8467
302.294	267.866	84.4593	60.5257	118.399	86.3351	113.94	80.8191
301.594	266.314	1.34286	5.08575	118.286	84.9177	113.822	80.8337
301.878	265.65	81.2708	60.25	119.773	85.8785	112.842	81.4912
302.191	265.482	79.9802	59.4301	5.68878	4.02391	111.5	81.0777
301.527	265.681	80.1129	57.5975	120.549	88.3618	111.329	79.2524
6.74481	4.89579	79.8875	57.6329	120.518	86.5169	110.819	79.4806
301.97	267.655	79.566	57.6866	120.126	86.2899	109.051	80.0805
0.0931834	5.19837	78.2856	58.3305	119.996	85.8174	107.347	78.8039
301.343	266.689	77.8612	56.792	119.714	85.6819	107.167	76.4706
6.96337	4.99717	76.6647	57.2056	118.417	86.696	107.315	76.3992
303.365	266.399	76.772	55.4445	118.389	84.9854	107.148	76.4277
303.556	266.062	75.1528	56.5501	118.431	85.066	107.27	76.3526
303.021	266.139	0.412665	5.91733	118.186	84.86	105.746	77.4146
0.146472	4.66085	73.1994	55.6449	4.1449	3.02062	105.354	75.509
302.8	266.358	71.3722	54.7072	120.339	87.5333	105.512	75.0374
301.998	266.676	69.8367	53.2913	119.361	86.6798	103.791	76.2383
302.246	266.48	69.9439	51.0337	118.153	86.5345	102.538	74.7076
301.638	266.625	69.0592	51.5929	118.902	86.6888	102.199	73.1453
301.769	265.878	69.1692	50.3081	118.431	85.5206	100.366	74.0681
300.585	266.487	68.5143	50.6877	118.32	84.9839	100.524	71.4827
301.587	266.498	68.6424	49.8085	6.61476	4.72705	100.672	71.4633
7.00523	4.98878	68.8367	49.7805	119.635	86.2937	99.3451	72.3909
303.713	266.085	67.2547	50.8589	119.678	86.085	99.4675	70.5247
303.105	266.234	1.11439	5.03677	5.89721	4.18651	99.5771	70.5291
5.36198	3.82032	65.6751	47.6169	121.158	89.1885	99.4558	70.5563
304.795	265.87	65.8339	47.5527	119.626	87.6838	98.446	71.223
303.735	266.399	65.8035	47.5787	119.459	85.7549	97.5157	70.4639
7.43626	5.62436	65.1579	47.9614	0.129441	4.33228	96.61	69.8034
7.18205	5.13884	64.5378	47.5577	118.803	86.7252	96.7621	68.568
6.89981	4.90375	63.687	47.3845	118.651	85.3072	96.6378	68.5879
309.706	267.984	63.4375	46.3299	0.673668	4.93592	96.434	68.6564
308.219	268.8	63.5486	46.1055	119.91	86.2709	96.564	68.4784
309.93	267.602	62.1896	47.0247	119.642	86.0285	96.4415	68.5007
310.048	267.127	1.02814	5.41544	119.429	85.7167	95.1356	69.3809
310.362	266.977	60.1381	44.3462	119.133	85.8224	95.2792	67.5539
3.12487	2.21411	59.171	44.9004	118.595	85.5352	95.1417	67.5925
315.625	269.544	59.3661	43.604	118.194	85.695	94.0001	68.3213
314.131	270.377	59.5456	43.5237	117.828	85.0402	94.1077	66.7243
314.321	268.399	59.7004	43.321	117.855	84.9109	93.9535	66.7508
316.237	269.038	58.622	44.0356	117.745	84.6567	93.7618	66.7926
316.345	268.494	56.812	43.8309	116.14	85.9906	93.9197	66.6505
6.10423	4.3183	55.2974	42.4122	0.744166	4.80414	94.0373	66.6447
318.235	269.99	54.9596	40.4674	116.324	85.4507	93.3886	67.0823
5.98316	4.24654	55.0669	40.0851	116.214	84.0332	92.1012	67.1105
319.745	272.364	54.382	40.4884	115.765	83.8517	91.7472	65.5193
319.869	269.86	53.2365	40.4434	6.9023	4.90396	90.8871	65.69
318.188	270.81	53.3511	38.7318	117.886	86.6975	89.6768	65.3561
317.298	269.333	51.7202	39.8381	116.471	85.7123	88.3504	64.5953
316.834	268.526	51.3513	37.7631	114.702	84.9626	88.493	62.7389
317.117	268.287	50.174	38.2829	113.617	83.2455	88.6046	62.7459
318.841	268.929	48.8441	37.6131	112.924	82.2227	88.4828	62.7785
4.33022	3.07047	48.9801	35.7085	1.16297	3.50164	88.5906	62.7416
320.37	271.431	47.14	36.9457	114.516	83.0528	88.4834	62.7668
319.782	269.954	47.26	34.331	114.518	83.0786	86.6925	63.9903
319.973	269.341	0.0925849	5.40784	114.283	82.7327	85.3561	62.4153
318.679	270.062	45.5745	34.7276	5.94401	4.20842	83.5147	61.8331
318.962	268.453	45.6823	33.426	115.476	85.1639	83.6345	59.2539
6.19393	4.38628	45.3604	33.5043	115.098	83.3689	82.1854	60.2719
0.152707	5.46602	43.7287	34.4483	113.946	83.4793	80.69	59.2866
321.428	269.976	43.2936	32.4405	115.27	83.1515	78.8558	58.4729
321.459	269.928	41.5045	33.2953	114.604	83.4744	78.6973	55.9347
319.943	270.791	41.6235	30.7399	114.424	82.5763	78.8521	55.8978
318.931	269.587	40.0962	31.7543	115.949	83.456	78.7342	55.9218
320.617	269.058	40.2033	29.5015	115.66	83.2732	78.1059	56.3053
319.8	269.705	40.3215	29.3437	4.06702	2.87653	78.2174	55.4606
318.486	269.942	40.0121	29.4242	117.027	84.2305	76.376	56.7512
320.313	269.022	40.1974	29.217	116.542	84.0264	76.5065	54.1814
320.357	269.15	39.6834	29.4815	116.463	83.7527	76.3908	54.2114
6.40147	4.57726	39.4338	28.9757	116.711	84.8576	76.4981	54.1801
322.215	269.174	38.1475	29.8141	117.456	84.6954	75.2436	55.0606
321.701	269.268	36.542	29.1809	6.10564	4.48713	75.132	53.329
321.735	269.169	35.2285	27.9112	119.452	85.8643	74.8092	53.4756
320.621	270.251	33.9112	27.0498	0.439656	3.8283	73.0583	54.3347
319.315	269.992	33.4595	25.4939	118.69	86.6372	72.2235	52.4538
0.173331	5.69097	33.1154	25.227	117.523	85.9518	70.907	52.237
318.887	268.808	31.3179	26.2976	117.847	86.6069	71.0142	50.3789
0.323258	5.22795	31.4595	23.6433	116.828	85.2538	69.197	51.6515
316.984	270.783	30.0487	24.5589	116.846	84.3753	69.3358	49.1148
317.198	268.618	30.1619	22.4821	115.715	85.1012	68.3666	49.7896
317.591	268.574	29.2309	23.0534	115.271	83.6859	68.244	48.4773
7.32322	5.2307	27.393	23.112	113.756	84.421	67.9886	48.5529
317.927	270.545	26.2971	21.4178	112.342	83.0715	66.3966	49.4146
317.051	269.334	26.4199	19.7264	110.705	82.2305	65.9423	47.4658
317.879	270	24.8989	20.7248	110.287	80.3181	65.0006	47.5598
317.303	270.013	23.4298	19.6916	110.574	80.9752	64.6951	46.4248
317.445	269.118	22.1099	18.6345	108.752	81.0099	62.8752	47.3958
317.571	268.689	21.1399	17.5329	0.0974739	3.74149	62.6305	44.9579
316.988	268.839	21.4726	16.3911	108.158	81.0949	62.4169	44.8434
317.3	268.403	20.0572	17.2946	106.778	79.8356	61.3692	45.4678
5.89019	4.18006	20.3669	15.4762	104.94	79.1927	61.5435	44.0466
318.762	271.733	18.6645	16.5722	0.489834	4.20005	60.1837	44.9846
317.926	270.294	17.2124	15.3163	105.245	78.2124	60.2957	43.0218
316.188	270.518	15.6183	14.4893	104.136	78.8124	58.9066	43.985
318.172	269.268	15.7256	12.126	102.808	77.839	57.1268	43.2929
318.285	268.798	15.9163	11.9723	102.697	76.3621	56.5925	41.1479
318.417	268.389	16.0288	11.7507	101.716	76.3454	56.7001	40.4336
316.774	270.356	16.1425	11.5807	101.578	75.3753	56.8223	40.4098
315.545	269.515	15.7891	11.7499	101.068	74.9444	55.3289	41.4521
6.19932	4.38611	14.3373	12.4288	100.949	74.3683	55.1554	39.4106
319.395	269.403	14.4456	10.3207	99.4549	74.7554	55.263	39.2901
6.9128	4.94608	14.0787	10.517	99.0053	73.0934	54.4772	39.8191
321.519	269.642	14.2143	10.1135	98.6198	72.6416	53.4641	39.4592
0.605287	5.19832	14.3292	10.1335	97.5002	72.6596	53.589	38.0344
320.361	269.172	13.2166	10.919	97.3718	71.4569	53.0846	38.3571
322.098	269.824	11.3936	10.636	97.369	71.3594	53.2057	37.7049
5.33357	3.77343	9.68556	9.26899	95.8992	71.7692	53.0983	37.7248
322.912	272.114	7.89089	8.12635	94.0644	70.9992	52.3744	38.2013
321.437	271.057	6.6219	6.4953	93.9069	68.8482	50.5842	38.4827
322.394	270.441	4.85048	5.96256	92.8871	68.7578	50.695	35.9578
5.58842	3.96695	3.75723	4.25176	92.7647	67.5776	48.8922	37.221
325.016	272.651	3.86744	2.7436	92.6193	67.3762	49.0383	34.7149
325.124	271.125	3.63765	3.03688	90.984	68.2298	48.9311	34.7565
325.489	271.064	2.00065	3.74975	89.5521	66.751	49.0598	34.7225
324.012	271.912	2.24312	1.59073	89.3913	65.0227	48.952	34.769
324.172	269.882	1.97124	1.93112	87.6554	65.6839	47.7968	35.5166
323.417	270.201	2.15688	1.54581	87.5343	63.5697	47.6826	33.9219
323.382	269.684	1.3062	2.1762	86.0568	63.9726	47.4967	33.9719
7.09929	5.03494	0.849306	1.33866	84.2815	63.1427	45.8978	34.9863
324.519	270.775			84.1743	60.9181	45.57	32.9223
6.82918	4.87043			82.584	61.497	44.8671	33.0679
0.287075	4.82911			82.3203	59.5493	45.0174	32.0907
326.373	271.16			81.3961	59.6379	44.6864	32.257
326.493	270.74			81.2881	58.5477	43.2274	32.9457
6.0439	4.275			79.6887	59.1828	43.0002	30.9878
329.31	271.983			79.0346	57.423	41.3116	32.043
328.516	272.342			78.1491	57.0671	41.4464	29.6661
328.516	271.624			76.4909	56.9461	39.6297	30.92
327.994	271.736			75.0413	55.626	38.9368	28.8534
7.02004	5.03772			74.9316	53.7988	37.5984	28.8993
0.47223	6.5247			73.2713	54.5435	36.135	28.0703
329.752	272.569			73.1641	52.4044	34.3292	27.2995
329.899	272.001			71.454	53.2128	32.8679	25.8332
328.591	272.749			71.3468	50.9825	31.9922	24.4071
328.001	271.432			71.0855	50.8567	30.1549	24.5285
327.02	271.586			70.9442	50.5499	28.4369	23.2124
328.936	271.115			69.6509	51.15	27.5634	21.4527
6.69162	4.73745			67.8397	50.5987	27.2374	20.4387
331.282	271.882			66.9305	48.6815	26.394	20.8298
6.78763	4.82453			65.8493	48.1486	25.2574	20.5563
331.873	273.284			65.0729	47.1689	23.9712	19.9449
332.188	271.706			64.9605	46.1791	24.2226	18.2387
331.334	272.124			64.5815	46.2223	23.4979	18.6323
330.671	271.541			63.1651	46.6694	22.3916	18.5421
1.418	5.59121			61.7198	45.6878	22.5232	16.828
330.803	272.554			61.4377	43.8494	20.6819	18.0318
329.483	272.825			60.8213	43.879	20.8266	15.3359
0.317727	5.1739			60.7142	43.0839	19.3515	16.3204
329.423	271.646			59.6022	43.7506	18.2467	15.071
329.661	271.443			58.4546	42.9955	18.3671	13.462
328.339	272.202			58.3052	41.4465	18.4977	13.3448
6.72201	4.75439			57.388	41.9951	18.6354	13.2513
331.865	272.802			57.4957	40.7284	16.8089	14.5262
332.006	272.134			57.3768	40.7669	16.967	11.9993
331.498	272.239			56.4957	41.3171	16.6619	12.2193
331.019	272.107			56.2374	40.2377	14.9427	13.0166
331.344	273.89			56.3446	39.9679	13.1015	11.8935
331.453	271.691			56.1942	39.9928	11.3532	10.5395
7.17615	5.09073			54.3666	41.2573	10.6016	8.60058
332.117	273.601			54.1966	38.7472	8.88872	8.79873
0.353095	5.70121			53.5659	39.0946	9.00991	6.39128
330.955	273.713			51.7452	39.5589	8.18799	6.95807
331.093	272.197			51.9181	37.0509	8.2989	5.88141
331.292	271.942			52.07	37.0061	8.16598	6.09866
6.16978	4.36634			52.1832	36.9887	8.27899	5.8897
332.324	274.309			52.014	37.0615	6.82911	6.91722
7.03695	4.98183			51.5499	37.223	5.87279	5.55447
334.537	272.998			49.8181	37.8586	5.75319	4.44464
334.696	272.688			49.5647	35.5543	3.91313	5.38629
334.051	272.928			47.8166	36.5569	2.66213	3.69382
334.516	273.687			46.1099	35.3142	2.77229	1.97672
5.5851	4.25998			44.6445	33.9627	1.0957	3.16413
335.781	276.331			43.2636	32.8878	0.983508	1.43458
335.888	273.717			41.9601	31.8786
335.254	273.947			40.229	31.2794
335.266	273.478			40.3391	28.8137
335.375	273.041			40.4558	28.7762
334.917	273.104			38.6313	30.0479
333.94	273.499			36.806	28.7767
333.941	272.419			36.9542	26.2117
7.01411	4.97621			36.5114	26.4922
6.7543	4.77702			36.6192	25.9332
336.872	275.728			35.0587	27.0311
335.666	274.915			34.655	25.0963
334.276	274.349			34.7835	24.6082
333.705	272.892			34.6493	24.6947
5.44791	3.86558			33.3288	25.5079
337.353	274.837			32.86	23.9568
337.471	274.33			31.0214	24.6556
337.621	273.793			30.5958	22.343
5.07942	3.59792			30.3087	21.9814
340.562	275.097			30.453	21.7256
339.22	275.888			29.5088	22.3658
339.334	273.907			28.3196	21.9064
339.713	273.895			26.5866	21.4708
3.66054	2.59699			26.3603	19.1315
343.974	277.547			26.5184	18.9374
342.938	277.055			25.2956	19.7808
341.288	276.891			24.0278	18.97
340.717	275.1			23.6052	17.4502
340.907	274.493			23.713	16.9149
339.504	275.327			22.2358	17.9416
339.029	273.749			22.3566	15.848
339.214	273.321			22.214	15.91
339.755	275.068			20.5161	17.0628
338.348	274.809			19.3729	15.4951
338.508	273			19.4864	13.8538
338.67	273.266			19.276	13.9462
5.95274	4.20922			18.3692	14.4069
341.103	274.197			17.3328	13.8974
5.71561	4.09903			17.5039	12.4929
341.423	275.404			17.6613	12.4948
6.11961	4.32892			17.5541	12.5811
6.15119	4.35553			17.2033	12.6929
346.135	277.408			15.4077	13.5659
345.336	277.789			13.5662	12.3566
343.649	278.023			13.2235	9.97305
342.048	276.962			13.3769	9.65234
343.782	275.635			11.536	10.9119
342.259	276.964			10.1704	9.32959
340.817	276.171			9.28418	8.05075
0.334839	5.65617			7.76691	7.95818
339.437	275.823			7.87806	5.71131
339.663	274.424			6.56628	6.60324
339.515	276.519			5.84336	5.26538
338.099	275.603			5.95803	4.26274
336.503	275.037			4.2142	5.47426
337.869	274.305			3.22246	3.72766
337.979	273.67			3.34571	2.38401
337.979	273.731			3.23803	2.80444
336.785	274.418			1.63287	3.49772
337.037	273.421			1.13101	1.57791
336.001	273.99			1.26709	0.896791
335.319	273.13			1.15996	1.40858
337.227	273.391
336.772	273.454
5.927	4.22961
338.672	273.716
337.689	274.247
7.06904	5.0505
339.595	273.976
339.594	273.971
338.102	275.285
336.881	274.394
336.53	275.576
336.664	273.066
337.469	274.599
337.792	273.52
6.88584	4.89706
339.078	274.4
340.043	275.067
340.193	274.423
339.599	274.626
338.506	274.837
337.841	273.872
0.493508	4.974
338.48	273.817
338.735	274.213
338.859	273.842
338.446	273.864
338.555	273.401
337.709	273.823
339.35	273.589
2.29923	1.62869
343.2	275.272
341.933	276.019
342.108	274.265
341.3	274.662
340.902	275.992
341.21	274.141
4.77668	3.3849
345.696	276.514
345.843	276.013
346.001	275.511
7.00538	4.9949
347.996	275.785
348.221	275.614
348.583	275.605
348.718	275.139
3.43889	2.46868
351.708	276.346
4.8558	3.44198
353.905	278.983
354.116	277.556
352.799	278.36
351.473	277.562
351.585	275.526
349.907	276.561
348.623	275.273
350.313	274.238
350.429	273.9
349.895	274.077
350.033	273.44
348.21	274.561
348.251	274.558
348.359	271.953
348.467	271.594
348.623	271.152
348.732	270.766
348.9	270.547
349.226	270.524
347.73	271.459
346.033	270.649
346.169	268.111
346.278	267.769
346.387	267.396
346.039	267.403
344.371	268.437
343.942	266.433
342.404	267.222
342.554	265.052
340.815	266.138
340.923	263.619
341.07	263.202
339.642	264.097
339.794	262.072
339.282	262.243
339.39	261.537
337.933	262.452
336.99	261.166
335.15	261.23
335.295	258.52
333.677	259.538
332.021	258.542
332.221	256.299
330.382	257.447
329.417	255.71
328.337	255.24
327.182	254.649
329.092	254.013
329.227	253.748
327.391	254.896
327.515	252.316
326.041	253.243
325.379	251.698
325.702	251.063
325.83	250.665
325.938	250.326
324.628	251.146
322.787	250.662
321.213	249.348
319.846	248.218
319.203	246.8
0.578253	1.30059
320.445	245.149
318.604	246.311
318.712	243.643
318.326	243.703
318.615	243.54
318.725	243.233
316.884	244.398
315.747	242.77
315.883	241.126
314.675	241.879
314.795	240.008
313.117	241.077
313.271	238.731
313.486	238.607
312.027	239.538
312.184	237.476
312.309	237.222
312.444	236.862
312.557	236.526
311.403	237.249
309.563	236.98
309.682	234.287
309.864	234.135
310.022	233.784
310.132	233.471
310.254	233.147
310.383	232.823
308.854	233.818
308.001	232.328
306.567	232.262
305.67	230.936
303.83	231.059
303.984	228.351
302.534	229.29
301.188	228.28
299.595	227.577
298.763	225.991
296.992	226.178
297.209	223.793
297.367	223.455
297.498	223.24
296.909	223.516
295.428	223.925
294.15	222.825
294.258	220.892
294.385	220.673
293.863	220.89
293.552	220.469
292.607	221.017
292.758	219.694
292.916	219.367
293.162	219.313
291.337	220.498
290.807	218.356
289.448	218.785
287.955	217.996
288.071	215.748
288.183	215.452
287.842	215.501
287.95	215.138
286.588	216.023
285.678	214.802
285.833	213.391
285.433	213.5
283.631	214.455
283.748	211.881
283.055	212.254
282.532	211.732
282.684	210.974
280.907	212.133
280.089	210.292
280.207	209.114
278.528	210.212
276.764	209.168
278.122	208.048
276.854	208.742
277.067	207.015
277.174	206.751
275.7	207.715
276.087	207.717
274.812	206.874
275.823	206.549
275.936	205.752
275.031	206.299
275.164	205.011
274.184	205.618
272.863	205.265
0.895572	3.97238
274.44	203.984
272.995	204.932
273.197	202.946
273.314	202.671
271.483	203.874
271.639	201.185
271.754	200.979
271.879	200.714
272.037	200.587
270.769	201.42
269.009	200.919
269.167	198.326
267.801	199.231
266.302	198.418
265.029	197.265
263.187	196.807
263.33	194.226
263.586	194.215
261.769	195.419
261.879	192.806
261.358	193.05
260.566	193.034
258.932	193.178
1.06374	3.00826
258.838	192.551
258.953	190.06
257.84	190.786
257.998	189.096
257.382	189.43
257.511	188.614
256.156	189.519
256.267	187.494
256.425	187.272
256.559	187.146
256.715	186.939
256.832	186.792
256.291	187.075
255.019	187.363
253.179	186.896
251.829	185.328
250.582	184.349
250.691	182.492
250.83	182.294
250.969	182.105
250.569	182.27
250.695	181.758
249.913	182.245
248.663	182.114
248.23	180.626
248.345	180.101
248.472	179.924
248.582	179.763
248.22	179.903
247.138	180.345
247.264	178.738
247.422	178.582
246.014	179.542
244.209	178.852
242.399	177.625
242.516	175.008
242.624	174.877
241.565	175.585
239.816	175.365
239.327	173.233
239.447	172.571
238.556	173.152
238.663	171.862
237.036	172.977
235.627	171.711
235.746	169.687
235.858	169.556
234.017	170.817
232.413	169.397
231.062	168.12
229.709	167.197
229.037	165.76
227.214	166.183
226.04	164.486
0.776652	5.15257
227.726	163.64
226.684	164.339
226.792	162.834
225.636	163.62
225.76	161.976
224.342	162.951
222.761	162.09
222.907	159.801
221.626	160.68
221.75	158.858
220.34	159.829
220.499	157.792
219.698	158.316
219.487	157.307
217.706	158.462
217.818	155.93
216.882	156.556
218.673	156.344
217.515	157.138
216.076	156.545
214.758	155.466
216.39	154.93
215.525	155.479
214.425	154.866
1.13243	5.15024
215.306	155.202
214.551	154.292
1.09992	4.97027
215.646	154.825
215.76	153.877
214.072	155.049
213.035	153.412
213.194	151.941
213.336	151.935
211.656	153.105
211.808	150.723
210.817	151.402
210.437	150.255
209.013	150.829
208.794	148.918
209.511	150.801
208.997	149.596
207.516	150.003
207.455	149.862
208.833	149.425
207.771	149.638
5.65834	4.01697
209.652	151.835
208.231	150.363
207.785	148.645
206.598	148.951
3.41649	2.41708
206.206	148.902
206.588	146.816
206.722	146.792
206.832	146.782
205.03	148.043
204.894	145.543
203.768	146.286
203.883	144.716
203.509	144.935
203.388	144.502
202.606	145.028
202.923	143.963
201.192	145.175
200.271	143.385
198.545	143.325
198.42	140.921
1.13455	4.04255
200.208	141.983
200.339	141.987
198.767	143.091
198.66	140.892
197.261	141.863
196.965	140.066
195.197	140.979
194.092	139.272
193.934	137.781
0.456292	3.79924
193.671	139.197
192.635	138.135
192.278	136.905
192.39	136.489
192.501	136.489
190.884	137.623
190.561	135.542
190.671	135.165
189.64	135.882
187.81	135.732
185.979	134.449
185.823	131.902
185.93	131.866
186.058	131.869
184.619	132.879
184.506	130.865
184.614	130.859
184.197	131.12
182.896	131.511
182.739	129.74
182.621	129.652
181.262	130.59
179.679	129.796
178.154	128.649
176.766	127.484
175.143	126.68
175.255	124.385
175.036	124.481
174.901	124.311
173.092	125.546
171.503	124.132
170.178	122.836
168.928	121.858
168.329	120.504
167.123	120.572
165.815	119.808
165.925	117.958
165.086	118.526
163.252	118.669
163.364	116.089
163.48	116.062
163.59	116.054
163.394	116.135
162.014	116.944
162.124	114.998
162.254	114.999
161.399	115.588
159.966	115.417
158.144	114.683
157.991	112.149
157.199	112.661
156.999	111.664
155.566	112.513
155.398	110.556
155.155	110.575
153.404	111.592
152.831	109.514
152.938	108.751
153.083	108.727
153.202	108.726
153.332	108.72
151.737	109.839
151.852	107.602
151.722	107.621
151.565	107.616
150.284	108.487
149.44	107.273
149.566	106.107
149.06	106.431
147.521	106.863
146.003	105.77
146.15	103.644
145.957	103.726
144.438	104.631
144	102.774
142.743	103.112
141.608	102.146
139.768	101.856
139.568	99.358
139.725	99.2027
138.053	100.373
137.858	98.1045
137.982	97.9671
136.196	99.2159
135.999	96.792
134.925	97.3938
133.112	97.174
133.23	94.6335
132.719	94.9559
131.491	95.1674
131.599	93.4378
131.716	93.4221
130.136	94.5303
129.744	92.5516
129.887	92.0813
128.922	92.7506
128.615	91.587
127.955	91.6833
126.176	92.0473
126.287	89.5446
125.993	89.7091
124.497	90.4326
124.606	88.3286
124.45	88.3574
123.442	89.0164
121.845	88.74
122.002	86.5086
120.225	87.7545
118.564	86.428
117.004	85.1923
117.112	83.0004
117.005	83.0103
116.184	83.5656
116.292	82.4367
116.135	82.4658
116.252	82.4333
114.436	83.7061
113.735	81.6339
112.16	81.7934
111.279	80.1901
111.149	79.0018
111.259	78.9484
110.68	79.3275
110.79	78.5654
108.958	79.8489
108.772	77.3577
107.105	78.3813
106.684	76.3032
106.793	75.7818
105.665	76.567
104.269	75.974
104.422	74.0257
104.264	74.0563
104.373	74.0122
104.501	74.0212
102.998	75.0779
101.835	73.7794
101.689	72.1849
101.8	72.1353
99.9639	73.4242
98.5574	71.834
98.4015	69.892
96.979	70.8476
95.4475	69.9293
94.6805	68.3036
94.7942	67.262
94.6663	67.283
93.6596	67.9476
93.4295	66.6567
92.2029	67.322
91.5178	66.0689
90.5559	65.8283
89.14	65.5015
87.3095	64.8043
85.4776	63.5342
85.601	60.9317
84.2968	61.8381
84.1271	60.0567
83.2372	60.6048
83.3924	59.3552
81.788	60.4736
80.7775	58.9299
80.9298	57.511
81.0434	57.4885
80.8849	57.5115
80.7402	57.5161
80.8492	57.454
79.1982	58.6077
77.6135	57.4078
76.2144	56.1704
76.3263	54.1991
75.8313	54.5113
74.0213	55.1538
74.1627	52.6114
73.9848	52.6801
72.1574	53.8308
71.1491	51.9739
71.2594	50.5687
70.967	50.7273
71.0753	50.4055
70.9623	50.4199
71.0711	50.3995
69.2708	51.6614
68.6888	49.5219
68.5536	48.784
68.6615	48.721
67.3132	49.6644
65.7558	48.8688
64.078	47.8622
62.4129	46.6792
61.2158	45.1834
61.0336	43.575
59.4773	44.5613
57.6368	43.6731
55.8329	42.3705
55.0601	40.3779
54.3677	39.8078
54.1324	38.9878
53.9363	38.8868
52.8024	39.638
52.9165	38.0069
53.0545	37.9047
51.5651	38.9369
49.7717	38.1135
49.8974	35.5552
50.0503	35.5268
48.501	36.6119
48.6488	34.4526
48.534	34.4892
47.8491	34.9129
46.8922	34.6573
45.7162	34.1601
44.6074	33.295
44.7145	31.7324
44.5796	31.7649
43.8313	32.2229
41.9902	32.5089
42.1163	29.9345
41.0268	30.6886
41.1348	29.1601
41.2477	29.1813
41.1273	29.2517
40.1747	29.8032
38.5072	29.6511
38.3063	27.4057
36.8948	28.2216
37.0136	26.2479
35.4044	27.377
35.1244	25.274
35.2334	24.9641
34.2989	25.6132
34.1707	24.3497
32.3384	25.6187
32.0662	23.1895
31.703	23.1515
30.4097	23.6995
30.5272	21.8171
28.8025	23.012
26.9697	21.89
26.7096	19.4459
26.094	19.67
26.2272	18.8655
24.8105	19.8376
23.0696	19.088
23.1853	16.58
21.9616	17.4223
21.506	15.9933
21.672	15.4839
21.7812	15.4487
19.9624	16.7238
19.5563	14.4262
18.7621	14.4751
18.895	13.385
17.9159	14.0679
17.5035	12.969
17.0908	12.7056
16.1538	12.8683
16.2643	11.543
15.3051	12.2064
15.4194	10.9048
13.9157	11.967
13.7997	9.96245
13.9446	9.86154
13.6131	10.1029
11.8556	10.8864
12.0116	8.50715
10.4956	9.58174
10.3393	7.72201
8.83519	8.41418
7.53	7.224
5.78832	6.62596
5.15692	4.61392
3.5116	5.00612
3.62824	2.63402
3.76114	2.67556
2.6916	3.44229
1.63125	2.66937
1.47001	1.51798
0.333474	2.41423
0.223571	0.191812
